# Supplementary material for: Views on life and death of physicians, nurses, cancer patients and general population in Japan
Source: PLoS One. 2017 May 3;12(5):e0176648. doi: 10.1371/journal.pone.0176648 (PMC5415062; doi:10.1371/journal.pone.0176648)
Supplement: S1 Dataset — (XLSX) [file pone.0176648.s001.xlsx]

## Sheet: dataset
role	id_in_role	survival_status	kps	treatment_stage	age	sex	experience	faith	DAI1	DAI2	DAI3	DAI4	DAI5	DAI6	DAI7	DAI8	DAI9	DAI10	DAI11	DAI12	DAI13	DAI14	DAI15	DAI16	DAI17	DAI18	DAI19	DAI20	DAI21	DAI22	DAI23	DAI24	DAI25	DAI26	DAI27
md	1				5	1	8	2	4	5	4	4	5		4	4	2	2	4	2	4	2	2	2	6	5	5	4	2	2	2	1	6	5	5
md	2				4	1	7	1	1	1	3	1	5	5	5	5	2	1	1	1	2	1	2	1	4	3	4	3	6	6	2	4	1	1	1
md	3				6	2	8	1	2	1	2	2	1	5	5	5	5	5	5	5		2	2	2	2	2	4	2	6	6	6	4	4	4	4
md	4				5	1	7	2	1	1	1	1	1	7	1	7	1	1	1	1	1	1	1	1	7	5	5	1	1	5	5	1	1	1	1
md	5				5	1	8	1	1	1	1	1	1	1	1	1	1	1	1	1	1	1	1	1	7	7	7	4	1	7	1	7	7	7	1
md	6				6	2	8	2	1	1	1	1	1	1	5	5	1	1	7	7	7	1	1	1	7	7	7		1	7	1		1	1	1
md	7				3	2	7	2	1	1	1	1	4	1	2	1	1	1	1	1	1	1	1	1	4	4	3	5	3	7	7	7	5	5	5
md	8				3	1	5	1	5	7	7	3	1	1	1	1	5	3	1	3	1	1	1	1	7	5	7	5	7	7	7	7	7	7	7
md	9				6	2	8	2	1	1	1	1	4	4	4	3	4	4	6	5	4	3	3	3	4	4	4	4	2	2	2	2	2	1	1
md	10				5	1	8	2	1	1	5	1	6	5	7	6	6	6	7	2	4	2	2	3	5	5	5	5	5	5	5	2	3	3	5
md	11				6	1	8	2	4																							5
md	12				6	1	8	1	4	4	4	3	4	4	4	4	4	4	4	4	4	4	4	4	4	4	4	4	4	4	4	4	1	1	1
md	13				4	1	8	2	2	1	2	2	2	3	2	2	3	3	3	2	2	2	2	2	6	6	6	6	2	3	3	2	2	2	2
md	14				3	1	4	2	1	1	1	1	7	7	7	7	4	4	4	4	2	4	4	5	5	5	4	6	2	4	7	1	2	2	2
md	15				6	2	8	1	4	4	4	1	1	7	1	1	7	7	7	7	1	1	1	1	7	7	7		1	7	1	7	7	7	7
md	16				5	1	8	2	4	1	5	4	4	3	1	1	5	5	5	5	2	1	1	1	4	4	4	4	4	5	5	3	6	6	6
md	17				3	2	6	1	5	5	5	4	5	5	4	4	3	3	3	3	3	3	3	3	5	4	4	4	5	5	5	5	5	5	4
md	18				5	1	8	2	1	4	1	1	1	2	1	1	6	6	7	7	1	1	1	1	4	3	3	4	5	5	2	2	7	7	7
md	19				4	1	7	2	2	1	2	1	4	3	2	2	2	2	1	1	3	2	1	3	3	4	3	4	2	2	4	2	3	3	1
md	20				6	1	8	2	1	1	1	1	2	2	7	1	5	5	5	1	2	1	1	2	7	6	6	6	1	2	2	2	1	1	1
md	21				5	1	8	2			1	1	4	4	4	4	4	4	4	3	4	3	4	3	5	5	5	4	6	4	5	2	4	4	4
md	22				4	1	8	2	1	1	4	4	1	3	1	3	4	4	4	4	1	1	1	1	5	5	4	4	4	4	5	5	4	4	1
md	23				6	1	8	1	4	4	4	4	4	4	4	4	4	4	4	4	4	4	4	4	3	3	3	4	2	2	2	2	2	2	2
md	24				2	1	5	1	6	6	4	2	5	5	4	3	2	2	2	2	1	1	1	1	7	7	7	4	7	7	6	2	5	5	6
md	25				3	1	6	2	7	7	5	2	7	7	1	7	1	1	1	1	1	1	1	1	7	7	1	1	7	7	7	7	7	7	7
md	26				6	1	8	2	1	1	1	1	1	1	1	1	1	1	1	1	1	1	1	1	1	1	1	1	1	1	1	1	1	1	1
md	27				4	2	7		1	5	1	1	4	5	2	2	6	6	6	6	1	1	1	1	5	4	6	2	2	7	6	4	5	5	6
md	28				4	1	7	2	4	7	4	4	5	5	5	5	4	4	4	4	4	4	4	4	4	4	4	4	4	4	4	4	4	4	4
md	29				4	1	8	2	4	4	4	4	6	6	6	5	4	4	4	4	1	1	1	6	3	3	3	5	3	3	4	1	1	1	4
md	30				3	1	7	2	1	2	2	1	5	2	3	1	1	1	1	1	5	4	5	5	2	1	1	1	2	1	3	2	5	4	1
md	31				5	1	8	2	2	1	7	1	6	6	6	6	2	2	2	2	2	2	2	2	4	4	4	4	7	6	4	6	4	4	4
md	32				3	1	7	2	5	5	5	1	4	5	4	5	4	5	6	4	1	1	1	1	7	7	7	4	7	7	7	7	7	7	7
md	33				5	2	8	2	1	1	1	1	7	7	7	7	1	1	1	1	4	1	1	4	7	7	7	4	1	1	1	1	4	4	4
md	34				5	1	8	1	4	1	1	1	4	4	1	6	4	4	4	1	1	1	1	4	1	4	4	6	6	6	5	6	5	5	4
md	35				6	1	8	2	1	1	1	1	2	2	1	1	4	4	5	2	2	3	3	2	5	7	4	2	2	2	3	2	2	1	1
md	36				6	2	8	1	4	4	4	1	7	5	5	5		3	5	3	3	2	2	5	5	5	4	4	2	5	5	5	2	2	5
md	37				6	1	8	2	2	2	1	1	2	2	2	2	2	3	3	2	2	2	2	2	4	3	4	4	3	3	5	5	4	4	4
md	38				6	2	8	1	4	5	4	1	2	2	1	1	1	1	1	1	1	2	1	1	6	5	6	6	6	6	6	6	6	6	6
md	39				6	2	8	2	1	1	1	1	2	1	1	1	1	1	1	1	1	1	1		7	6	6	6	6	6	6	2	2	6	6
md	40				3	1	6	1	4	5	4	4	5	5	5	5	5	4	4	4	3	3	3	3	3	3	3	5	5	4	5	3	4	4	4
md	41				5	1	8	1	1	1	1	1	4	4	2	3	4	4	4	2	1	1	1	1	5	4	5	5	4	4	5	3	1	1	1
md	42				6	1	8	2	1	1	1	1	6	5	5	3	4	3	7	7	1	5	5	5	5	3	3	3	2	5	3	3	2	2	2
md	43				4	2	7	1	4	4	5	4	5	5	4	4	4	4	4	4	2	2	2	2	5	4	5	5	5	5	4	4	5	4	5
md	44				4	1	8	2	2	2	2	7	4	4	4		2	2	2	2	1	1	1	1	7	4	6	4	1	1	1	1	4	4	4
md	45				3	1	7	2	2	2	2	2	7	7	7	7	1	1	1	1	4	1	4	7	1	1	1	4	1	4	7	1	1	1	1
md	46				3	2	7	2	7	7	7	6	5	2	2	2	7	7	7	7	1	1	1	1	7	6	6	2	4	7	7	4	7	7	7
md	47				4	1	7	2	4	4	4	3	4	6	5	4	5	5	4	4	5	3	4	3	5	5	5	4	3	5	5	3	2	2	2
md	48				5	1	8	2			1	1	4	6	1	4	1	1	1	1	7	7	4	4	1	1	1	4	4	4	4	4	1	1	1
md	49				2	1	5	2	6	4	5	6	7	7	7	7	6	5	5	5	3	2	2	2	5	6	6	5	6	6	6	4	7	7	7
md	50				6	1	8	2	1	1	1	1	1	1	2		4	2	2	1	1	1	1	1	1	2	1	4	7	7	5	1	4	1	1
md	51				6	1	8	2	1	1	1	1	6	6	6	6	4	4	4	1	4	4	4	4	4	4	4	4	1	4	4	4	6	5	4
md	52				4	1	8	1	4	4	4	4	4	4	4	2	4	4	4	4	3	2	2	2	6	5	5	5	5	5	5	3	4	4	5
md	53				4	1	7	2	2	2	2	2	5	5	5	5	2	2	2	2	2	2	2	2	2	2	2	2	2	2	2	2	2	2	2
md	54				3	1	5	1	7	1	7	1	6	5	5	6	3	3	3	3	5	4	4	4	6	5	5	5	5	5	4	2	3	3	6
md	55				3	2	7	1	7	1	7	1	4	3	1	3	7	7	7	4	1	1	1	1	7	5	7	4	4	4	4	4	5	5	5
md	56				5	1	8	2	1	1	1	1	1	1	1	1	4	4	7	1	1	1	1	1	1	1	4	1	1	1	1	1	7	7	4
md	57				4	1	8	2	6	5	5	1	5	4	4	4	6	6	6	6	3	4	4	4	5	5	4	3	5	5	5	3	4	4	4
md	58				4	1	8	2	1	1	1	1	1	1	1	1	1	1	1	1	1	1	1	1	4	4	4	4	2	2	2	2	1	1	1
md	59				5	1	8	1	1	1	1	1	1	1	1	1	1	1	1	1	1	1	1	1	7	7	7	5	1	1	4	4	1	1	1
md	60				5	1	7	2	1	1	1	1	6	6	4	5	1	1	5	4	2	1	1	4	2	2	1	4	2	2	2	1	1	1	1
md	61				4	2	7	2	5	5	5	4	3	1	2	1	2	2	5	4	3	2	1	1	5	5	5	5	3	4	4	3	4	4	6
md	62				6	1	8	2	1	1	2	1	3	1	2	2	2	2	2	1	1	1	1	1	3	5	3	5	1	1	1	2	6	6	6
md	63				5	1	8	2	6	1	6	6	2	2	2	6	4	4	4	2	1	1	1	1	6	6	6	4	5	5	4	4	6	6	6
md	64				5	1	8	2	1	1	1	1	3	3	3	3	2	2	2	3	4	3		3	5	4	6	5	2	3	4	3	7	7	6
md	65				3	2	6	2	5	4	5	5	6	4	3	1	1	1	1	1	1	1	1	1	4	4	5	3	4	3	7	6	7	7	6
md	66				4	1	7	2	4	5	4	4	6	5	4	4	4	2	2	2	2	2	4	2	6	4	4	3	4	4	4	3	6	6	6
md	67				4	1	7	2	1	1	1	1	1	5	4	3	1	1	1	1	1	1	1	1	5	4	6	5	1	1	1	1	2	4	1
md	68				2	2	5	1	7	7	7	5	5	4	3	2	3	3	4	5	2	1	4	4	5	4	4	5	4	2	4	1	6	5	6
md	69				3	2	6	1	4	1	4	4	4	5	4	4	1	1	1	1	4	1	1	1	1	5	4	4	1	1	1	5	3	1	1
md	70				4	1	7	1	4	4	4	4	5	5	5	4	1	1	5	1	2	1	2	2	5	5	5	4	4	6	5	6	5	4	4
md	71				6	1	8	2	1	1	1	1	4	1	1	1	1	7	3	1	1	1	1	1	3	2	4	4	1	5		3	1	1	1
md	72				4	1	7	2	1	4	2	1	7	6	7	7	1	1	1	1	5	5	3	2	1	4	4	3	1	7	6	1	1	1	1
md	73				6	1	8	2	7	1	7	7	5	5	4	5	1	1	6	6	3	1	1	2	5	5	5	4	3	3	3	2	7	7	7
md	74				5	1	7	2	2	1	4	1	5	5	4	5	1	1	1	1	2	2	2	2	6	5	5	5	3	6	1	1	6	2	2
md	75				4	1	6	2	6	6	5	4	4	4	3	2	5	5	5	4	4	3	3	3	5	4	5	4	4	4	4	2	4	4	5
md	76				2	1	5	2	5	5	4	4	5	5	5	4	2	2	2	4	2	2	3	3	3	4	4	4	5	4	4	5	5	5	5
md	77				3	2	7	2	1	1	1	1	3	3	1	1	5	5	5	5	1	1	1	1	5	4	4	4	1	1	1	3	4	4	2
md	78				5	2	8	2	2	2	1	1	1	1	1	1	7	7	7	4	4	1	1	1	4	3	3	3	1	1	1	1	1	1	1
md	79				5	2	8	1	3	3	4	4	4	4	4	4	3	3	3	3	4	4	4	3	4	4	4	4	4	4	4	4	5	5	4
md	80				3	2	6	2	3	3	3	3	5	3	3	2	6	3	6	3	3	2	2	4	6	6	6	6	3	5	5	2	6	6	4
md	81				4	2	8	2	4	5	5	6	6	6	5	4	5	5	5	3	2	2	2	2	5	5	5	3	6	5	3	2	5	5	5
md	82				3	2	7	2	1	1	4	4	7	7	7	7	1	1	1	1	1	1	1	1	7	7	7	7	7	7	7	3	4	4	1
md	83				3	2	6	2	2	2	2	2	1	1	1	1	7	5	5	5	1	1	1	1	4	4	4	1	1	1	1	1	1	1	2
md	84				6	2	8	1	2	2	3	2	3		1	3	4	4	4	1	1	1	1	1	3	4	3	4	3	4	4	4	3	3	3
md	85				5	1	8	2	4	1	6	1	4	5	5		1	1	1	1	2	1	1	1	5	5	5	2	6	7	5	5	1	1	1
md	86				4	1	8	1	2	2	4	2	6	6	4	4	5	4	4	4	3	3	3	3	5	5	5	4	6	5	6	3	6	6	4
md	87				4	1	7	2	1	1	1	1	4	5	3	5	1	1	1	1	1	1	1	1	1	1	1	1	1	6	6	1	1	1	1
md	88				4	2	7	2	1	1	5	1	1	1	1	1	1	1	1	1	4	1	1	1	1	1	1	1	1		5	1	1	1	1
md	89				4	2	7	2	4	4	5	5	5	5	6	6	4	3	3	3	2	2	2	2	5	5	5	4	2	3	3	3	5	5	4
md	90				6	1	8	2	1	1	1	1	5	5	5	3	5	5	4	4	1	1	2	1	4	4	1	1	5	1	1	1	7	7	1
md	91				3	1	7	2	4	4	4	4	4	7	4	4	4	4	4	4	7	4	7	5	1	1	4	4	1	1	4	1	4	4	1
md	92				4	1	8	2	4	4	4	4	4	4	4	4	4	5	4	4	5	4	4	4	5	5	4	4	4	4	4	4	4	4	4
md	93				5	1	8	1	1	1	1	1	1	1	1	1	1	1	1	1	1	1	1	1	6	5	6	4	1	1	3	2	1	1	1
md	94				3	2	7	1	2	1	2	3	4	5	4	4	4	3	3	1	4	2	4	3	4	3	3	4	5	4	5	2	1	1	1
md	95				4	2	7	2	1	1	3	1	6	6	5	6	5	5	5	5	2	2	2	2	4	3	2	2	5	5	7	5	4	4	3
md	96				4	1	7	2	6	5
md	97				4	1	8	2	2	3	3	3	6	6	6	6	4	4	4	5	5	6	4	3	3	3	2	3	2	2	4	1	6	6	5
md	98				6	1	8	2	1	1	1	1	1	1	1	1	1	1	1	1	1	1	1	1	4	4	5	4	1	2	5	1	5	1	1
md	99				4	1	7	2	4	4	4	3	4	4	4	5	5	4	4	4	3	3	6	4	4	3	2	3	3	3	4	2	6	6	4
md	100				3	2	6	2	1	2	2	1	4	2	1	1	3	3	4	1	1	1	1	1	6	5	4	6	2	7	6	5	4	2	1
md	101				4	1	7	1	3	1		1	5	5	3	3	3	3	3	3	3	1	2	1	1	1	3	4	2	4	3	3	2	1	5
md	102				5	1	8	2	4	2	5	4	4	4	3	3	2	2	2	3	4	2	3	3	4	4	4	4	5	4	4	3	4	4	3
md	103				3	2	7	2	4	1	4	4	1	1	1	1	1	1	1	1	1	1	1	1	1	1	1	1	1	1	6	2	7	6	1
md	104				4	1	8	2	5	4	4	4	3	3	3	6	3	3	3	3	3	3	2	3	5	5	5	2	3	3	3	4	6	6	6
md	105				4	2	7	1	5	3	5	5	2	2	1	2	2	2	5	4	1	1	1	1	5	5	5	7	3	3	3	5	2	2	4
md	106				6	1	8	2	2	2	2	2	7	7	4	4	4	4	4	4	7	4	1	4	1	4	4	4	2	2	2	1	2	2	2
md	107				5	1	8	2	1	1	1	1	6	6	6	5	5	1	1	1	1	1	1	1	5	4	1	4	1	1	1	1	5	4	1
md	108				5	2	8	1	1	1	1	1		1	7	1	1	1	1	1	4	1	4	1	1	1	1	4	7	7	4	4	4	4	1
md	109				5	1	8	2	1	1	1	1	4	3	2	3	4	4	2	2	2	1	1	1	6	6	3	6	2	3	1	1	1	1	1
md	110				4	2	8	2	1	1	1	1	5	5	4	4	3	1	4	1	5	1	1	1	5	5	5	4	2	2	5	2	5	5	2
md	111				6	1	8	1	4	1	5	4	4	4	4	4	5	5	5	5	3	3	3	3	5	5	5	4	5	5	5	5	5		6
md	112				4	2	7	2	5	4	5	4	4	4	3	2	2	2	2	2	4	2	3	4	3	3	5	4	5	3	5	4	5	5	5
md	113				4	1	7	2	1	1	1	1	7	4			4	4	7	1	1	1	1	1	4	5	5	5	7	7	4	3	7	7	7
md	114				3	1	7	2	1	1	1	1	4	4	4	3	6	6	6	3	2	2	2	2	3	3	3	4	6	5	5	2	2	2	2
md	115				3	1	5	2	1	1	1	1	4	6	5	5	1	1	1	1	6	1	1	1	4	4	6	6	3	3	2	2	1	1	1
md	116				5	1	8	1	2	2	4	2	2	2	2	2	2	2	2	2	3	3	3	3	5	5	5	4	5	5	5	2	2	2	5
md	117				5	1	8	2	5	4	4	3	3	2	2	1	1	1	1	1	1	1	1	1	6	5	6	4	1	1	1	1	6	6	4
md	118				3	2	7	2	6	4	4	4	4	4	4	4	4	4	4	4	4	3	3	3	6	6	6	6	5	5	6	5	6	6	5
md	119				5	2	8	2	1	4	4	4	6	5	4	5	1	1	5	4	4	1	1	1	5	5	5	5	6	6	5	5	7	7	7
md	120				6	1	8	1	1	1	1	1	2	3	3	2	1	1	5	5	2	2	2	2	5	5	5	4	2	5	5	5	4	1	4
md	121				3	1	5	2	1	1
md	122				4	1	8	2	1	1	1	1	1	1	1	1	4	2	2	1	1	1	2	2	6	4	4	4	4	6	4	2	1	1	2
md	123				5	1	8	2	1	1	1	1	4	4	4	1	7	7	7	7	4	1	4	1	7	4	7	4	4	4	7	4	1	1	1
md	124				3	2	6	2	1	1	1	1	4	5	3	2	1	1	1	1	1	1	1	1	6	4	6	4	2	4	5	2	4	4	5
md	125				6	1	8	1	4	5	6	1	4	4		3	6	6	6	4	5	5	5	5	5	4	5	4	5	5	5	5	4	4	5
md	126				5	1	8	1	5	1	6	6	6	6	4	4	6	6	6	6	3	3	5	5	6	4	6	1	5	5	5	5	6	6	6
md	127				6	2	8	1	2	1	4	1	4	4	4	4	6	6	6	6	4	2	2	2	5	4	5	4	5	6	6	5	4	3	2
md	128				5	1	8	2	1	1	1	1	7	7	5	3	1	1	1	1	3	1	1	1	3	1	1	5	3	4	3	1	1	1	1
md	129				3	1	6	2	3	4	5	3	7	3	2	2	6	6	6	2	1	1	1	1	2	2	1	4	6	6	5	4	2	1	1
md	130				5	1	7	1	7	7	7	7	1	1	1	1	1	1	1	7	1	1	1	1	7	6	6	5	2	1	2	1	7	7	5
md	131				4	1	7	2	1	1	1	1	5	3	4	2	1	1	1	1	4	3	2	2	5	5	5	4	1	1	1	1	5	5	3
md	132				3	2	6	1	7	6	7	7	4	4	3	1	6	5	5	5	1	1	1	1	5	4	5	4	5	5	5	5	7	7	4
md	133				4	1	7	2	4	4	5	3	2	2	2	2	6	5	4	4	3	2	2	2	5	4	4	4	3	3	3	2	3	1	4
md	134				6	1	8	1			7	4	4	4	3	2	5	6	7	7	2	2	5	3	6	5	5	4	3	3	3	4	2	2	2
md	135				3	2	6	2	1	1	1	4	1	3	1	1	5	4	4	1	3	1	4	3	7	6	6	5	2	3	2	2	4	5	4
md	136				6	1	8	1	7	6	7	4	5	2	2	2	6	6	6	6	1	1	3	1	6	5	5	4	2	6	5	5	7	7	7
md	137				5	1	8	2	1	1	1	1	3	2	2	2	1	1	2	1	1	1	1	1	5	4	5	4	3	2	3	3	2	1	1
md	138				4	1	7	2	4	1	2	4	4	2	2	2	3	2	2	1	2	1	1	1	4	4	3	2	4	6	4	4	3	5	2
md	139				6	1	8	2	1	1	5	1	7	7	7	7	1	1	7	1	7	7	7	7	1	1	7	1	1	1	1	1	4	4	4
md	140				4	1	7	1	6	6	5	5	5	5	5	4	4	5	5	4	5	3	3	4	5	4	5	5	4	4	4	5	3	3	3
md	141				3	1	7	2	1	1	1	2	3	5	4	1	2	2	2	3	3	1	2	3	5	4	4	5	5	5	4	5	3	3	4
md	142				3	1	7	2	1	1	1	1	1	1	1	1	7	7	7	1	7	1	1	1	7	7	5	4	1	2	1	1	1	1	1
md	143				5	1	8	2	1	1	1	1	4	1	1	1	1	1	1	1	1	1	1	1	7	6	6	6	1	1	1	1	1	1	1
md	144				6	1	8	2	1	1	1	1	4	4	4	1	4	4	4	4	4	4	4	1	4	4	4	4	6	6	4	4	4	4	1
md	145				3	1	7	2	1	4	4	1	5	4	5	4	1	1	1	1	5	4	1	1	4	4	4	4	1	1	1	1	1	1	1
md	146				3	1	7	1	1	3	2	2	7	1	7	7	2	2	2	2	2	2	2	2	6	2	2	6	2	2	2	2	7	7	7
md	147				4	2	7		2	2	4	4	6	1	1	3	5	4	5	4	2	2	2	2	7	6	6	4	2	2	3	2	4	4	4
md	148				4	1	8	1	1	7	1	1	1	1	1	1	1	1	1	1	1	1	1	1	1	1	1	1	1	1	1	1	1	7	1
md	149				4	1	8	1	4	1	4	4	3	3	2	2	2	2	2	2	2	2	2	5	5	5	5	5	5	5	5	2	2	2	4
md	150				3	1	7	1	1	4	5	1	7	5	1	1	7	1	4	1	6	1	1	1	7	7	7	6	5	6	7	5	6	7	2
md	151				3	1	7	2	1	1	1	1	5	5	5	4	5	5	5	5	4	1	1	1	4	4	4	4	3	3	4	2	1	1	4
md	152				6	1	8	2	1	1	1	1	1	1	1	1	2	2	1	1	1	1	1	1	2	1	2	4	5	5	4	4	2	1	1
md	153				4	1	7	2	3	2	2	2	5	5	4	2	5	5	5	4	4	2	2	2	6	5	6	4	6	6	7	6	4	4	4
md	154				6	1	8	2	7	2	2	2	5	1	2	4	2	2	4	2	2	2	2	2	6	5	6	4	2	5	5	5	6	5	5
md	155				6	1	8	2	1	1	1	1	4	3	1	1	7	7	7	4	1	1	1	1	4	4	4	4	7	5	4	5	1	1	1
md	156				4	1	7	2	5	3	3	3	5	4	4	3	2	2	2	2	4	3	3	3	5	5	5	4	3	3	3	3	4	4	3
md	157				5	1	8	1	2	1	2	2	4	4	3	2	4	2	4	1	4	1	2	1	2	2	1	3	2	2	2	1	4	4	2
md	158				4	1	7	1	7	4	4	4	5	4	4	4	1	1	1	1	1	1	4	1	7	4	7	7		4	5	1	7	7	7
md	159				4	1	8	1	5	5	5	4	7	7	7	7	1	1	1	1	7	4	7	7	4	2	4	3	1	5	2	2	6	6	6
md	160				2	1	5	2	1	1	1	1	6	6	4	5	5	5	5	1	4	4	1	1	7	7	7	6	4	5	3	2	2	2	1
md	161				4	1	8	2	5	4	5	4	4	4	4	4	1	1	4	1	4	4	4	4	4	4	4	4	6	4	6	2	4	3	2
md	162				3	1	7	1	7	6	6	4	3	3	3	3	4	4	4	4	1	1	1	2	5	4	5	5	5	6	6	3	4	4	4
md	163				4	2	8	2	4	7	6	4	4	4	4	4	1	1	6	4	3	1	1	1	3	3	3	4	1	2	2	2	5	3	6
md	164				5	1	8	2	1	1	1	1	4	3	2	1	5	5	5	2	5	1	1	1	1	1	1	3	1	1	5	5	1	3	1
md	165				4	1	7	1	5	4	5	5	7	7	5	7	3	1	4	4	2	1	3	1	4	4	4	4	3	5	5	2	6	6	4
md	166				4	1	6	2	7	5	7	7	5	6	5	5	3	3	3	6	6	5	4	4	5	5	6	5	5	5	5	4	4	5	5
md	167				4	2	7	2	1	1	5	1	4	3	1	1	1	1	1	4	4	1	4	4	6	4	6	4	4	4	7	4	6	6	4
md	168				4	1	8	1	2	1	7	7	1	1	1	1	7	7	7	7	1	1	1	1	3	3	1	1	7	7	3	2	7	7	7
md	169				4	1	7	2	4	4	4	4	1	1	1	7	1	1	1	1	1	1	1	7	6	6	4	1	1	1	1	1	1	1	1
md	170				6	1	8	2	1	1	1	1	7	7	7	6	4	1	5	4	1	1	7	4	7	7	7	4	1	6	2	1	1	7	1
md	171				4	1	8	2	1	1	2	1	3	3	2	2	2	2	4	4	2	1	2	1	4	4	4	4	4	4	2	4	2	5	1
md	172				4	2	8	2	1	1	7	1	4	5	7	7	1	1	1	4	1	1	1	1	1	4	6	4	5	5	5	1	7	7	7
md	173				3	1	6	2	1	1	3	1	5	6	3	2	4	4	4	4	3	3	3	3	4	3	4	5	5	5	5	5	4	4	5
md	174				4	1	8	2	2	2	2	1	2	2	2	2	2	2	2	2	2	2	2	2	5	5	4	5	2	4	3	3	2	1	2
md	175				4	2	7	2	5	4	4	5	7	7	7	7	4	4	5	5	5	3	4	5	3	2	4	3	5	4	5	3	4	3	6
md	176				4	1	7	1	7	5	4	5	5	4	4	1	1	1	1	1	1	1	1	1	5	5	2	3	2	1	1	1	7	7	7
md	177				4	2	8	2	7	7	7	7	6	6	4	3	4	4	4	4	5	4	5	3	6	6	6	6	5	5	6	2	2	1	4
md	178				3	2	7	2	1	1	1	1	6	5	5	5	1	1	1	4	5	1	1	5	5	4	5	4	2	2	5	2	4	4	4
md	179				5	2	8	2	1	1	1	1	2	1	1	1	4	4	4	4	4	1	1	1	7	7	7	7	1	1	1	1	7	7	7
md	180				5	1	8	2	1	1	2	1	2	1	1	1	3	3	2	3	1	1	1	1	6	6	5	4	5	5	5	5	3	2	1
md	181				4	1	7	2	7	7	7	7	7	7	4	4	2	2	2	3	5	3	2	5	5	3	1	4	5	5	5	1	5	1	5
md	182				4	1	7	1	4	4	4	4	5	6	5	6	3	3	2	2	5	4	5	5	3	3	2	4	3	5	5	5	7	7	7
md	183				3	2	7	2	4	4	4	4	5	5	5	5	5	5	5	4	4	1	1	1	4	4	4	5	3	4	6	5	4	4	4
md	184				3	1	6	1	1	1	1	3	7	5	4	4	2	2	2	2	4	2	2	2	5	4	6	6	4	2	2	2	5	5	5
md	185				3	2	7	1	4	5	4	5	2	2	2	2	1	1	2	1	2	1	2	2	5	4	4	4	3	4	6	4	5	5	4
md	186				4	1	8	1	1	1	1	1	1	1	1	1	1	1	1	1	1	1	1	1	7	7	4	1	1	1	1	1	4	4	1
md	187				2	1	5	2	3	4	2	2	6	5	4	3	1	1	5	1	1	1	1	1	6	5	5	4	2	4	4	4	4	4	1
md	188				5	1	8	2	1	1	1	1	5	5	5	5	5	3	4	3	4	1	1	2	4	3	3	4	3	3	2	2	4	4	3
md	189				3	1	6	1	1	5	2	2	5	4	4	4	5	4	5	3	3	2	1	3	5	4	5	4	5	5	5	4	6	6	6
md	190				5	1	8	2	2	2	2	2	4	4	4	4	4	4	4	4	1	4	4	4	7	7	7	7	4	1	4	4	4	1	1
md	191				5	1	8	2	1	1	1	1	3	4	4	3	4	4	4	4	2	1	2	1	6	5	5	4	5	5	7	3	2	2	1
md	192				3	1	6	1	4	4	4	4	7	7	7	7	4	4	7	4	3	1	3	3	7	4	7	4	5	4	5	1	4	4	4
md	193				5	1	8	2	1	1	1	1	1	1	1	1	4	4	4	1	1	1	1	1	4	3	3	7	1	1	1	4	4	4	4
md	194				4	1	7	2	1	1	1	1	4	7	7	4	4	4	4	4	4	4	5	5	3	4	4	4	3	3	4	1	5	3	3
md	195				6	1	8	1
md	196				3	1	5	2	4	5	4	4	4	5	4	4	4	4	4	4	4	4	4	4	4	4	4	5	4	5	4	4	6	6	5
md	197				4	1	7	1	6	3	5	4	6	5	5	6	1	1	2	1	2	2	3	3	5	4	5	5	2	2	1	1	1	1	1
md	198				6	1	8	2	1	1	1	1	2	2	2	7	4	4	4	1	4	4	4	4	6	6	6	6	4	3	1	1	7	1	1
md	199				4	1	8	2	1	1	1	1	1	1	1	1	4	4	4	1	4	1	1	1	7	5	7	5	1	1	1	1	4	1	1
md	200				2	1	1	2	7	4	4	5	2	3	3	2	1	1	1	1	5	5	5	5	3	3	5	5	3	4	4	1	1	4	2
md	201				4	1	8	1	6	6	6	5	6	7	6	6	3	3	4	4	5	4	5	5	6	6	6	6	4	4	5	3	4	4	4
md	202				5	1	8	1	5	5	4	4	4	4	4	3	1	1	1	4	3	1	1	1	4	4	3	4	3	3	3	2	4	4	4
md	203				3	1	6	2	4	4	4	4	4	2	2	2	4	4	4	4	4	4	4	4	5	5	4	5	4	3	2	4	4	4	4
md	204				4	2	8	1	4	4	4	4	4	2	3	3	2	2	3	2	3	2	2	2	4	4	4	5	4	5	5	4	5	5	5
md	205				4	1	7	2	7	7	7	4	4	4	1	1	1	1	1	1	1	1	1	1	4	2	3	4	5	5	3	3	7	3	5
md	206				5	2	8	2	5	1	4	1	1	2	1	2	5	5	6	4	3	2	2	2	6	5	5	4	3	3	4	4	2	2	4
md	207				5	1	8	2	1	1	1	1	1	1	1	1	4	1	1	7	4	1	1	1	4	4	4	4	4	4	4	1	1	1	1
md	208				5	1	8	1	4	4	4	4	4	4	4	4	5	5	5	5	4	3	3	4	4	4	5	5	5	3	5	3	5	5	5
md	209				4	1	7	1	6	4	7	4	7	5	4	6	1	1	1	1	3	3	4	4	5	4	4	4	6	6	6	5	1	1	1
md	210				5	1	8	2	2	2	2	2	4	3	4	3	5	5	4	5	3	3	2	2	5	5	4	3	3	3	2	2	3	2	2
md	211				5	2	8	1	4		1	1	6	6	4	2	5	5	5	5	4	1	2	2	3	4	4	4	4	5	5	3	5	4	4
md	212				3	1	7	2	5	4	3	2	4	5	5	4	3	3	3	3	4	3	3	3	5	5	5	5	4	4	5	3	4	4	3
md	213				4	1	7	1	4	4	4	4	1	1	1	1	7	4	4	4	4	4	4	1	7	4	7	1	4	1	4	1	7	7	7
md	214				5	1	8	2				2	3	2	3	4	4	4	4	4	2	2	2	2	7	7	6	5	4	2	6	4	6	6	3
md	215				2	1	5	2	2	2	2	2	7	7	7	6	1	1	1	1	3	1	3	4	7	6	7	6	4	5	6	6	6	6	4
md	216				5	1	8	2	2	2	2	2	5	3	5	4	2	2	2	2	2	2	2	2	5	5	5	4	3	3	5	3	2	1	1
md	217				3	2	7	1	4	4	4	4	4	4	4	4	4	4	4	4	4	4	4	4	4	4	4	4	4	4	4	4	4	4	4
md	218				3	1	7	1	7	4	6	6	1	3	1	1	4	4	4	4	1	1	1	1	6	6	6	4	5	5	5	5	4	4	3
md	219				3	1	7	2	1	1	1	1	5	4	5	1	1	1	1	1	4	1	5	5	6	6	7	6	2	2	2	2	1	1	1
md	220				5	1	8	1	1	1	1	1	7	7	7	7	1	1	1	1	6	6	7	7	5	4	4	1	7	5	4	3	1	1	1
md	221				6	1	8	2	1	1	1	1	5	4	1	1	1	1	1	1	4	1	4	1	7	7	7	4	1	1	1	1	4	4	1
md	222				5	1	8	1	4	4
md	223				6	1	8	2	1	1	1	1	3	3	1	3	3	1	2		3	1	3	4	7	5	5	4	1	3	5	1	4	4	2
md	224				3	1	6	1	6	6	6	4	4	3	4	3	2	2	2	2	4	2	2	2	5	4	5	4	3	2	2	2	6	6	3
md	225				6	2	8	1	4	2	2	2	5	5	5	5	6	6	6	6	1	1	1	2	5	5	5	5	5	5	5	5	5	5	5
md	226				6	2	8	1	2	1	4	1	1	2	1	1	2	1	1	1	1	1	1	1	5	2	2	2	1	1	4	1	7	7	1
md	227				6	2	8	2	7	4	4	1	1	1	1	1	4	1	4	4	1	1	1	1	7	6	6	4	1	1	1	1	4	4	4
md	228				5	2	8	2	7	7	1	1	2	2	1	2	7	7	7	1	2	2	2	1	4	6	2	2	4	6	7	1	7	7	1
md	229				4	1	8	1	7	5	7	7	1	1	1	1	7	7	7	7	1	1	1	1	7	7	7	7	7	7	2	2	6	5	7
md	230				3	1	6	1	4	4
md	231				6	1	8	2	4	4	5	1	4	4	1	4	1	1	1	1	2	2	3	3	2	3	3	4	4	3	3	4	5	5	2
md	232				4	1	7	1	4	5	1	1	4	4	4	4	4	4	4	1	1	4	4	4	5	5	5	4	1	1	1	1	4	4	4
md	233				5	1	8	2	1	1	1	1	4	2	1	1	4	1	1	1	1	1	1	1	5	5	4	4	1	5	2	1	1	1	1
md	234				6	1	8	2	1	1	7	1	1	1	1	1	1	1	1	1	1	1	1	1	7	7	7	7	1	1	1	1	1	1	1
md	235				5	1	8	2	1	1	1	1	5	5	5	5	1	1	4	4	4	4	4	5	4	5	1	4	1	1	1	1	4	4	1
md	236				5	2	8	2	1	1	1	1	1	1	1	7	6	4	5	6	1	1	1	1	5	4	4	4	6	7	6	6	4	4	4
md	237				4	1	7	2	1	1	1	1	4	1	1	1	4	4	4	4	1	1	1	1	1	1	1	4	1	1	1	1	1	1	1
md	238				4	1	7	1	7	5	7	7	7	7	4	4	7	7	7	7	3	1	4	4	7	7	5	6	6	6	5	4	4	4	4
md	239				3	1	7	2	4	4	4	4	4	4	4	4	4	4	4	4	4	4	4	4	4	4	4	4	4	4	4	4	4	4	4
md	240				6	1	8	1	4	4	5	3	5	5	5	4	5	5	5	5	3	2	2	2	4	5	5	4	5	5	5	5	6	6	6
md	241				4	1	7	2	6	2	2	2	5	5	5	5	5	5	5	3	6	3	4	5	2	3	2	2	3	3	3	2	4	4	2
md	242				3	1	7	2	1	1	1	1	6	5	1	4	1	1	1	1	1	1	1	1	1	4	1	4	1	1	6	1	4	1	1
md	243				6	1	8	2	4	4	4	4	5	5	4	3	4	4	5	5	5	5	6	5	5	5	5	5	5	5	5	5	4	5	5
md	244				3	1	6	2	4	1	4	4	7	7	5	5	1	1	1	1	3	2	3	3	4	4	7	4	4	5	5	2	1	1	1
md	245				3	1	5	2	1	1	4	1	7	7	7	7	4	1	1	1	4	1	4	1	7	4	7	7	4	7	4	4	7	7	4
md	246				4	1	8	2	4	1	2	1	6	4	4	4	1	1	1	1	4	2	4	4	2	2	4	4	2	2	2	2	1	1	1
md	247				4	2	8	2	4	4	4	4	7	5	5	4	7	7	7	7	4	1	1	4	7	6	6	4	1	2	5	5	7	4	1
md	248				5	1	8	1	7	4	7	7	1	1	1		5	5	5	5	1	1	1	7	6	5	5	5	7	7	4	2	4	4	5
md	249				5	1	8	2	1	2	1	2	6	6	6	6	5	3	1	1	5	5	1	1	5	1	1	4	3	2	2	1	6	1	1
md	250				3	1	7	2	7	1	1	1	2	7	1	1	1	1	5	1	1	1	1	1	1	1	1	4	1	1	1	1	1	1	7
md	251				5	1	7	1	7	7	7	7	4	3	2	1	4	4	4	5	1	1	1	1	6	5	6	7	7	7	7	5	5	5	5
md	252								2	2	2	2	6	6	6	4	5	5	5	4	3	2	2	2	4	2	6	4	5	3	5	2	5	5	4
md	253				4	1	7	2	1	1	1	1	1	1	1	1	1	1	1	1	7	1	1	1	1	1	1	1	1	1	1	1	1	1	1
md	254				4	1	7	2	4	4	4	4	6	6	5	4	2	4	5	4	5	1	6	1	4	4	3	3	5	5	3	1	2	2	4
md	255				3	2	7	2	2	1	4	4	5	5	1	1	1	1	1	1	4	1	1	1	1	1	1	4	1	1	1	1	7	6	2
md	256				3	1	6	2	5	4	5	5	1	1	1	1	4	4	4	4	1	1	1	1	5	5	5	5	6	6	6	6	6	6	4
md	257				6	1	8	2	4	3
md	258				5	1	8	1	4	5	5	5	6	5	4	4	2	2	2	3	6	2	3	5	6	4	5	6	5	5	4	2	5	5	5
md	259				3	2	6	2	4	4	4	4	5	3	3	4	4	4	4	4	4	4	4	4	5	4	4	4	4	4	4	4	4	4	4
md	260				5	1	8	2	1	4	4	1	4	3	3	1	4	4	4	4	3	2	2	1	5	4	5	4	5	5	4	3	4	3	2
md	261				5	1	8	2	3	3	4	2	6	6	6	6	4	4	5	5	5	7	5	5	5	5	4	4	4	4	5	3	3	2	2
md	262				5	1	8	1	6	6	7	6	2	3	2	2	7	6	6	6	3	2	2	2	4	4	5	6	3	4	6	4	6	6	6
md	263				5	1	8	2	1	1	1	1	4	5	5	2	6	6	6	1	1	1	1	1	4	4	4	4	7	7	7	1	1	1	4
md	264				5	1	8	1	4	1	4	4	4	4	4	4	4	4	4	4	4	4	4	4	4	4	4	4	4	4	4	4	4	4	4
md	265				4	1	7	2	4	4	4	4	2	2	2	2	4	4	4	4	4	4	4	4	6	4	4	4	4	4	4	2	6	6	4
md	266				3	1	6	1	4	4	6	6	6	6	6	4	4	4	4	4	1	1	2	2	6	4	5	6	5	5	5	3	2	2	5
md	267				6	1	8	1	1	1
md	268				5	1	8	2	1	1	1	1	4	2	2	1	3	2	2	2	4	3	4	4	5	4	5	4	3	3	3	1	4	6	2
md	269				2	1	6	2	1	1	1	1	4	4	4	4	1	1	1	1	4	1	4	1	4	4	4	4	1	1	1	1	1	1	1
md	270				4	2	7	2	4	4	4	4	7	7	7	2	2	2	2	6	6	6	6	6	5	4	4	4	4	2	2	4	4	4	4
md	271				4	1	7	2	1	1	1	1	4	1	1	1	4	1	1	1	1	1	1	1	5	6	4	6	1	1	3	1	1	1	1
md	272				3	1	6	2	1	1	1	1	6	7	5	5	1	1	1	1	2	1	2	2	6	6	6	6	1	1	1	1	5	5	6
md	273				5	2	8	1	2	1	4	4	4	1	1	1	7	7	7	4	1	1	1	1	5	4	4	4	2	5	5	2	4	4	4
md	274				6	2	8	1	2	1	2	1	5	5	5	4	5	4	5	4	3	4	4	4	4	4	4	4	5	5	5	2	5	4	1
md	275				5	1	8	1			7	4	1	1	1	1	7	7	7	7	1	7	1	1	7	7	7	7	1	1	1	1	7	7	7
md	276				3	2	8	2	6	2	4	4	5	5	3	3	2	2	2	2	2	2	2	2	4	4	4	4	5	4	4	2	4	4	2
md	277				3	2	7	1	7	6	6	6	3		1	1	5	5	5	5	1	1	1	1	4	7	5	3	5	5	5	4	7	7	7
md	278				4	2	8	1	7		7	1	4	4	3	3	4	4	4	4	3	3	3	3	5	5	5	5	5	5	5	5	5	5	4
md	279				6	2	8	2	4	4	6	4	6	6	5	4	4	4	4	4	5	3	5	5	6	6	6	4	5	4	4	2	6	5	4
md	280				5	1	8	2	1	5	5	3	4	1	1	2	4	4	2	1	3	1	1	2	7	6	7	4	2	3	2	1	2	2	1
md	281				6	1	8	2	1	1	1	1	4	3	3	3	3	3	3		5		5	4	2	2	2	6	5		3	3	6	4	5
md	282				6	1	8	1	2	2
md	283				6	1	8	1	1	1	1	1	6	6	6	2	6	6	6	6	2	2	2	2	1	2	2	3	6	6	6	2	6	6	6
md	284				3	1	7	2	1	1	1	1	5	3	4	3	1	1	1	1	3	1	2	2	6	4	5	4	3	2	4	1	6	4	5
md	285				4	2	7	2	4	4
md	286				4	1	8	2	6	5	5	5	4	5	4	4	4	4	4	4	4	4	4	4	4	3	3	3	4	4	4	4	6	6	4
md	287				6	1	8	2	4	4	7	7	4	4	4	4	1	1	1	4	4	4	4	4	7	7	7	4	4	4	4	4	4	4	4
md	288				4	1	6	1	7	4	6	5	1	2	1	1	1	1	1	1	1	1	1	1	6	5	6		1	3	1	1	1	5
md	289				6	1	8	2	1	1
md	290				4	2	8	2	1	1	1	1	1	1	1	1	7	7	7	1	1	1	1	1	1	1	5	1	1	7	7	1	7	7	7
md	291				4	1	7	2	1	1	1	1	7	6	7	7	1	4	1	4	1	1	1	2	5	5	6	5	5	5	5	1	1	1	1
md	292				6	1	8	2	1	1	1	1	7	7	7	7	7	7	7	4	3	3	4	4	4	4	4	4	5	5	5	4	2	2	1
md	293				4	1	7	1	2	2	2	2	6	5	5	4	2	1	4	4	5	3	3	3	5	5	4	5	5	5	5	3	2	2	2
md	294				5	1	8	1	4	4	4	4	6	5	5	4	3	2	2	4	4	3	5	5	5	5	5	4	5	5	5	5	6	6	6
md	295				2	1	5	2	1	1	1	1	5	5	5	4	1	1	1	1	5	2	2	2	5	4	5	6	2	1	1	1	1	1	1
md	296				4	1	8	2	1	1	1	1	4	4	4	1	7	7	7	1	4	1	1	1	4	4	7	4	1	1	1	1	1	1	1
md	297				5	1	8	2	1	1	1	1	4	4	1	4	4	4	4	7	1	1	1	1	4	4	1	4	1	1	1	1	4	1	4
md	298				4	1	7	2	2	2	2	2	5	6	5	5	2	1	1	1	2	1	1	1	7	4	7	7	7		5	6	4	3	5
md	299				6	1	8	2	1	1	1	1	2	3	4	4	5	5	5	5	5	2	2	2	1	1	1	1	2	2	2	2	1	1	1
md	300				6	1	8	1	1	1	1	1	7	6	6	6	1	1	1	1	1	1	1	1	1	1	1	1	1	6	6	2	1	1	1
md	301				6	1	8	1	4	4	4	4	4	4	4	4	4	4	4	4	5	4	5	5	5	4	5	4	4	4	5	5	5	5	4
md	302				4	1	7	2	6	6	7	7	7	7	7	7	7	7	7	7	1	7	7	7	6	6	6	4	5	7	7	5	7	7	7
md	303				4	2	7	2	1	1	1	1	3	3	3	6	1	1	1	1	3	2	3	3	5	5	5	5	3	3	3	5	3	3	2
md	304				6	1	8	1			1	1	4	1	1	1	4	7	7	1	4	4	1	1	4	4	1	4	1	1	5	1	1	1	1
md	305				4	2	7	2	1	1	1	1	4	5	1	2	4	2	2	2	2	2	2	2	2	2	2	4	5	5	5	5	4	4	2
md	306				5	2	8	2	1	1	1	1	1	1	1	1	7	7	7	7	1	1	1	1	5	7	7	4	4	6	3	5	7	7	7
md	307				4	1	7	2	1	1	1	1	1	1	1	1	1	1	1	1	1	1	1	1	7	4	4	4	1	1	4	4	1	1	1
md	308				4	1	8	2	1	1	1	1	4	4	4	4	4	4	4	2	3	3	3	4	4	3	4	4	3	4	4	3	5	5	4
md	309				6	1	8	1	7	7	7	1	1	1	1	7	7	7	7	7	1		7	1	7	7	7	7			3	1	7	7	7
md	310				4	1	7	2	1	1	1	1	1	1	1	1	1	1	1	1	1	1	1	1	7	6	6	4	7	7	7	6	4	4	4
md	311				5	1	8	1	7	7	7	7	1	1	1	1	4	4	4	7	4	4	4	4	7	7	7	7	4	4	4	4	7	4	7
md	312				4	1	7	2	1	1	1	1	6	7	4	4	5	5	6	4	3	3	3	3	3	3	3	3	2	6	6	5	6	5	5
md	313				5	1	8	2	1	1	1	1	1	1	1	1	1	1	4	1	1	1	1	1	4	4	1	4	1	1	1	1	1	1	1
md	314				6	1	8	2	1	1	1	1	1	1	1	1	1	1	1	1	1	1	1	1	7	4	1	1	1	1	1	1	7	1	1
md	315				5	1	8	1	4	4	6	5	5	3	4	3	6	5	7	7	1	4	2	1	5	4	4	4	5	5	7	5	6	6	6
md	316				4	2	8	2	4	4	4	4	7	7	7		1	1	1	1	6	4	6	6	1	1	6	5	2	1	1	5	5	5	5
md	317				6	2	8	2	2	2	2	2	5	5	3	3	4	4	4	4	4	4	4	4	5	4	4	3	4	2	3	3	4	4	4
md	318				3	1	5	2	1	1	1	1	7	1	1	1	1	1	1	1	1	1	1	1	7	7	7	7	1	5	1	5	1	1	1
md	319				6	1	8	1	1	1	1	1	2	2	1	1	2	2	4	2	2	4	4	2	4	3	2	5	2	2	2	2	5	5	5
md	320				4	1	8	2	2	2	2	2	5	5	5	4	4	4	4	4	3	3	3	3	4	4	4	4	3	4	5	3	3	3	4
md	321				4	1	8	2	3	2	4	4	5	5	5	5	7	7	7	5	2	3	3	2	4	4	4	5	6	6	6	5	5	5	6
md	322				5	1	8	2	1	1	2	1	6	5	5	5	4	4	5	4	3	1	1	1	5	4	4	4	4	5	5	4	1	1	1
md	323				5	1	8	2	1	1
md	324				4	2	8	2	6	1	6	1	2	2	2	1	5	4	4	1	1	1	1	1	2	2	2	4	2	5	7	1	1	1	4
md	325				3	1	6	2	2	2	2	2	7	7	7	7	1	1	5	1	5	4	3	5	4	4	4	5	3	4	5	1	1	1	1
md	326				3	1	6	2	1	1	3	2	7	7	4	4	1	1	1	1	1	1	1	1	4	4		7	1	2	5	5	5	5	1
md	327				4	2	7	2	7	4	6	6	4	4	4	4	4	4	4	4	4	4	4	4	4	4	4	3	4	4	6	3	6	6	6
md	328				6	1	8	2	1	1
md	329				6	1	8	2	1	1	1	1	4	4	2	2	4	4	7	7	4	4	4	4	4	4	4	4	5	5	5	4	4	4	1
md	330				5	1	8	1	5	5	2	2	3	2	2	2	4	4	5	5	4	3	3	2	6	6	5	3	3	2	3	1	7	7	7
md	331				4	1	7	2	7	7	7	7	5	5	5	4	5	5	5	5	5	4	4	5	4	4	3	4	4	4	4	3	6	6	6
md	332				4	1	8	2	1	1	1	1	6	5	5	5	1	1	1	1	5	4	5	2	2	1	2	6	3	5	5	1	1	1	1
md	333				4	1	8	2	1	1	1	1	7	7	7	3	4	1	1	1	6	6	6	7	1	1	1	1	1	1	1	1	7	1	1
md	334				3	1	7	2	1	2	1	1	6	6	6	6	4	4	4	4	3	1	1	3	5	5	5	4	2	6	6	3	7	7	4
md	335				5	1	8	2	1	1	1	1	5	6	6	5	4	4	4	4	1	1	3	3	4	4	4	4	5	5	5	5	1	1	1
md	336				4		8	1	7	7	7	7	5	5	5	5	4	4	4	3	5	5	3	3	5	5	6	5	2	2	3	1	2	2	6
md	337				4	1	8	1	1	1	1	1	2	2	2	2	2	2	2	1	1	2	2	2	6	6	6	4	2	1	2	2	2	2	2
md	338				6	1	8	2	1	1	1	1	3	3	2	3	3	3	3	3	2	3	3	3	3	3	3	3	2	2	2	2	3	2	2
md	339				4	2	7	2	4	3	3	3	5	1	1	1	5	5	5	5	1	1	1	1	5	6	5	2	2	5	5	6	4	4	6
md	340				5	2	8	2	4	4	4	5	7	7	7	6	4	4	5	4	5	4	4	5	4	3	3	4	5	4	4	3	4	4	5
md	341				5	1	8	2	4	4
md	342				5	1	7	2	1	1	1	1	5	5	4	5	4	4	5	3	3	3	3	3	6	5	7	4	3	2	1	1	7	7	5
md	343				5	1	8	1	1	1	2	1	7	7	7	7	5	5	5	4	6	5	5	5	5	2	2	3	3	3	3	5	6	6	6
md	344				5	1	8	2	1	1	5	1	7	6	7	7	1	1	4	1	3	1	1	5	7	7	7	4	2	5	5	1	7	7	7
md	345				4	1	7	2	1	2	2	2	6	6	7	6	1	1	1	1	4	2	2	2	6	6	6	5	4	3	2	3	2	2	4
md	346				6	1	8	1	5	2	5	2	1	1	1	1	5	4	5	5	2	3	1	1	7	6	6	6	3	6	6	7	6	6	6
md	347				4	1	8	2	4	2	4	4	5	5		4	5	5	5	5	4	4	3	4	4	4	4	3	4	4	4	4	2	1	1
md	348				4	1	7	2	1	1	1	1	1	1	1	1	4	4	1	1	1	1	1	1	4	4	4	4	4	4	4	1	7	7	4
md	349				4	1	8	2	2	2	2	2	6	6	6	5	3	3	4	4	5	5	5	3	2	2	2	4	3	3	5	1	2	2	2
md	350				3	1	7	2	4	4	4	4	4	4	5	4	2	2	3	3	5	3	4	4	4	4	3	4	4	4	4	2	4	3	5
md	351				5	1	8	2	1	1	1	1	7	7	7	7	6	6	5	5	4	4	6	5	3	3	5	6	2	6	2	1	4	4	1
md	352				4	1	7	2	7	7	7	7	1	1	1	1	1	1	1	1	1	1	1	1	7	4	7	4	4	4	1	1	4	4	4
md	353				6	2	8	2	2	1	1	1	7	7	1	1	1	1	1	7	7	7	7	5	5	5	1	1	1	1	1	1	1	1	7
md	354				6	1	8	2	3	2	2	6	5	4	4	4	4	4	4	4	2	2	2	2	4	4	4	5	5	5		3	2	2	2
md	355				6	1	8	1	1	1	1	1	1	1	1	1	4	4	5	4	1	1	1	1	1	6	6	4	7	7	7	6	4	4	5
md	356				6	1	8	2	1	4	1	1	1	2	2	2	2	2	2	2	1	1	1	1	1	1	1	1	7	7	7	2	7	7	7
md	357				4	1	7	2	4	4
md	358				6	1	8	2	1	1	1	1	1	2	1	1	1	1	1	1	1	2	2	7	6	5	5	2	5	3	3	6	2	1	5
md	359				4	1	7	2	1	1	1	1	4	5	3	2	2	2	4	1	3	1	4	4	4	3	3	3	2	2	5	4	2	2	1
md	360				3	1	6	2	2	2	2	2	1	1	1	1	1	1	1	1	1	1	1	1	1	1	1	5	1	1	1	1	1	1	1
md	361				5	1	8	2	1	1	1	1	6	6	4	4	1	1	4	4	4	4	4	4	4	4	4	4	4	4	7	4	7	7	6
md	362				4	1	8	2	6	4	6	3	3	2	2	1	6	6	6	4	1	1	1	1	5	5	4	3	4	5	5	5	5	5	5
md	363				6	2	8	2	4	4	5	4	4	4	4	4	4	4	4	4	3	4	4	4	4	4	5	5	5	5	5	5	4	4	4
md	364				5	1	8	2	4	4	4	4	2	2	2	2	4	4	4	4	4	4	4	4	4	4	4	4	4	4	4	4	4	4	4
md	365				3	2	7	1	1	1	4	1	4	4	4	4	1	1	5	1	1	1	1	1	5	4	5	4	1	1	5	5	4	5	4
md	366				6	1	8	2	4	1	2	2	1	1	1	7	6	6	4	2	1	4	2	2	6	2	6	7	1	1	7	7	1	1	2
md	367				4	1	7	1	2	2	2	2	5	6	5	5	4	2	3	2	3	2	3	2	6	5	5	5	4	5	6	4	3	3	2
md	368				3	1	7	2	1	1	2	1	4	5	4	4	2	2	2	2	4	4	4	4	5	5	4	5	4	2	2	2	4	4	2
md	369				3	1	6	2	1	1	1	1	7	4	1	5	2	2	6	1	6	4	2	4	5	4	6	6		1	6	2	1	1	1
md	370				3	2	6	2	7	5	1	1	7	7	7	4	6	6	7	4	4	2	2	4	4	5	4	2	2	2	5		3	3	5
md	371				3	1	6	2	4	4	4	4	5	5	5	3	3	3	4	5	4	3	4	5	4	3	3	5	4	3	3	3	4	4	3
md	372				4	1	7	2	1	1	1	1	7	4	4	1	4	4	4	4	1	1	4	1	4	4	4	4	1	1	1	4	7	7	7
md	373				4	1	7	1	7	6	7	1	7	5	4	4	3	3	3	3	2	1	1	1	5	4	5	5	6	7	7	7	6	5	6
md	374				6	2	8	1	2	1	3	4	4	4	3	2	3	3	4	1	2	1	1	1	6	4	5	4	4	4	4	4	6	6	1
md	375				4	1	7	2	4	4	4	4	4	4	4	3	4	4	5	4	4	3	4	4	4	4	5	5	4	4	4	3	7	7	4
md	376				4	1	8	2	1	1	1	1	4	5	4	4	1	1	1	1	5	2	2	5	3	2	6	4	2	2	5	5	2	2	2
md	377				4	1	7	2	3	4	3	3	5	4	4	4	5	5	4	3	4	3	3	3	5	3	3	3	4	4	5	3	3	3	3
md	378				3	1	6	2	1	1	1	1	4	5	4	5	1	1	1	1	3	1	4	1	6	4	5	5	2	1	3	1	1	1	1
md	379				5	1	8	1	1	1	1	1	1	1	1	1	1	1	4	4	1	1	1	1	4	5	7	1	1	1	7	1	4	4	1
md	380				4	1	7	2	4	4	4	4	4	4	4	4	4	4	4	4	4	4	4	4	4	4	4	4	4	4	4	4	4	4	4
md	381				3	2	6	2	1	1	4	1	4	4	5	4	1	1	1	1	5	5	5	5	4	4	5	5	5	4	4	4	4	4	4
md	382				5	1	8	2	4	2	4	4	4	2	2	2	4	4	5	5	4	2	2	3	5	4	3	4	4	5	3	3	4	4	2
md	383				3	1	5	2	5	5	4	4	1	1	1	1	1	1	1	1	4	1	4	1	6	4	4	4	1	4	1	1	4	4	4
md	384				5	1	8	2	2	2	2	2	4	4	4	4	4	4	4	4	2	2	2	2	4	4	4	4	5	5	5	4	2	2	2
md	385				4	1	7	1	1	1	1	1	6	6	4	4	4	4	4	4	3	3	3	4	5	6	6	4	6	6	5	2	4	4	1
md	386				5	2	8	2	1	1	1	1	4	7	4	4	1	1	4	1	1	1	1	1	1	1	1	4	3	3	7	3	7	7	7
md	387				4	1	7	2	3	4	2	4	6	5	4	5	2	2	4	2	2	2	2	2	4	4	4	3	2	5	5	2	5	5	4
md	388				5	1	8	2	1	1	1	1	4	4	4	2	2	2	4	1	4	4	4	4	2	4	4	4	2	2	5	2	1	1	1
md	389				6	1	8	2	1	1	1	1	4	3	2	6	4	4	4	2	4	2	2	2	5	4	3	4	5	5	3	3	4	2	1
md	390				5	1	8	2			5	4	6	6	6	6	3	3	3	3	6	6	6	6	3	3	3	3	3	2	2	2	3	2	4
md	391				5	1	8	1	7	7	7	7	1	2	1	1	7	7	7	7		1	4	2	4	4	6	4	6	6	4	4	7	6	4
md	392				3	2	7	1	1	1	2	1	7	7	7	7	4	4	7	1	5	2	2	2	4	5	5	5	4	4	7	5	7	7	7
md	393				5	1	8	2	1	1	1	1	1	5	1	1	1	1	1	1	5	1	1	1	7	7	7	7	2	4	1	1	5	6	1
md	394				4	1	8	2	4	4	4	4	7	7	7	7	1	1	1	1	1	1	1	1	7	7	7	4	4	4	4	4	1	1	1
md	395				3	1	7	2	1	1	2	1	4	4	4	2	3	3	3	1	2	1	2	4	4	4	3	4	2	5	5	2	4	3	3
md	396				2	2	5	2	2	1	2	1	4	5	4	4	4	4	6	3	4	4	4	5	4	4	5	4	5	4	4	3	2	1	2
md	397				4	1	7	2	2	2	2	2	4	4	4	4	1	1	1	2	1	1	2	1	4	4	4	4	2	2	6	6	2	2	2
md	398				6	1	8	2	7	4
md	399				5	1	7	2	4	2	5	3	4	2	4	2	1	1	1	1	4	1	2	2	4	4	2	4	2	4	3	2	2	2	4
md	400				5	2	8	2	1	1	1	1	4	4	4	1	7	7	7	7	3	5	5	2	4	4	4	4	1	1	1	1	1	1	1
md	401				5	1	8	2	1	1	1	1	7	2	7	4	1	1	1	1	1	1	1	1	1	1	1	4	6	6	1	1	1	1	1
md	402				5	1	8	2	1	1	1	1	1	1	1	7	1	1	1	1	1	1	1	1	7	7	1	7	1	5	1	1	1	1	1
md	403				4	1	7	1	4	1	4	4	5	5	5	4	1	1	1	1	1	1	1	1	2	1	2	2	1	2	2	1	1	1	1
md	404				4		7	2	7	5	7	4	6	6	6	6	5	5	5	5	4	3	5	5	5	5	5	4	5	5	6	5	4	4	4
md	405				4	1	8	2	1	1	1	1	1	7	1	1	7	7	4	4	4	1	1	1	4	4	7	1	1	7	7	4	1	1	1
md	406				3	1	6	2	6	6	6	6	6	5	4	3	6	7	6	7	2	2	2	2	5	5	5	5	4	5	4	2	6	6	6
md	407				4	1	7	1	7	1	1	7	1	1	1	1	4	4	4	2	1	1	1	1	6	6	4	4	7	7	4	1	1	1	4
md	408				6	1	8	1	4	4	4	4	5	5	5	5	4	4	4	4	4	5	4	5	5	5	5	4	4	4	4	5	5	5	4
md	409				6	1	8	1	4	1	1	1	1	1	1	1	5	5	7	7	1	1	1	1	1	1	1	4	1	7	7	6	7	7	7
md	410				3	2	7	2	7	7	7	7	5	5	5	3	5	5	5	3	5	3	2	3	1	1	1	3	6	2	5	5	6	6	6
md	411				3	2	5	2	2	2	2	1	5	6	5	5	4	4	4	2	6	3	4	5	3	3	3	4	3	5	5	2	2	3	2
md	412				4	1	7	2	5	5	4	2	6	5	5	4	4	4	5	3	2	2	2	2	5	5	5	4	6	6	6	4	3	3	4
md	413				4	1	8	2	4	2	4	2	4	5	4	4	5	5	5	4	3	2	2	2	6	6	5	5	5	5	5	5	2	1	1
md	414				5	2	8	2	1	1	1	1	4	4	4	4	4	4	4	4	4	4	4	4	4	4	4	4	4	4	4	4	4	4	4
md	415				3	2	6	2	5	4	5	6	5	5	5	5	1	3	4	1	1	1	2	2	4	4	5	5	3	3	5	4	5	5	5
md	416				5	1	8	2	1	1
md	417				4	1	7	1	5	5	5	4	5	6	4	5	2	2	2	2	4	4	4	4	4	4	4	6	4	4	4	2	6	4	6
md	418				4	1	7	2	1	1	1	1	1	1	1	1	1	1	1	1	1	1	1	1	7	7	7	1	7	7	7	1	1	1	1
md	419				3	2	6	1	4	5	5	4	5	3	3	4	1	1	4	4	3	2	2	2	5	3	4	4	3	3	5	3	3	3	3
md	420				3	2	6	1	6	6	6	4	4	6	4	4	4	4	4	4	4	4	4	4	6	6	6	6	5	5	5	4	6	6	6
md	421				4	1	7	2	6	6	6	6	4	4	4	3	2	2	2	3	3	3	3	3	5	4	4	4	3	3	5	4	4	4	4
md	422				5	2	8	2	1	1	3	2	2	2	2	2	2	2	2	2	2	2	1	1	4	2	2	4	2	2	2	2	4	4	4
md	423				5	1	8	2	4	4	4	4	7	7	5	4	1	1	1	1	4	4	4	6	7	5	7	4	5	6	7	3	4	4	4
md	424				5	1	8	1	7	5	7	4	4	4	5	4	5	5	7	7	7	7	7	7	7	7	7	7	4	1	1	1	5	5	4
md	425				3	1	7	2	5	4	6	6	2	3	2	2	4	4	4	4	2	2	2	2	5	5	4	4	6	6	6	4	5	5	4
md	426				4	1	8	2	5	4	6	5	5	5	3	4	3	3	3	5	3	3	3	3	4	4	4	5	5	5	3	3	5	5	5
md	427				4	2	7	2	4	4	4	4	4	4	5	4	4	4	4	4	4	4	4	4	4	4	4	4	3	3	2	4	4	3	2
md	428				6	1	8	2	7	4	4	7	1	1	1	1	7	7	7	7	1	1	1	1	5	5	5	4	1	5	1	1	5	5	5
md	429				4	2	7	2	1	1	1	1	5	4	5	4	5	3	4	4	4	3	3	3	5	5	4	3	4	4	4	4	1	1	1
md	430				4	1	7	1	6	1	4	3	6	5	5	4	4	4	4	5	1	1	1	1	3	2	5	4	7	6	6	4	4	4	3
md	431				4	2	8	2	5	5	5	4	2	3	1	1	1	1	5	1	1	1	1	1	6	6	4	4	2	6	6	5	4	3	5
md	432				4	1	7	2	4	1	5	4	3	3	3	3	1	1	1	1	4	1	1	1	7	7	7	7	4	5	4	1	4	4	1
md	433				6	1	8	2	1	1	1	1	5	5	7	5	1	1	1	1	1	1	1	1	7	4	1	4	1	4	1	1	6	1	1
md	434				4	1	7	2	7	7	6	1	5	5	1	1	5	4	4	4	1	1	1	1	5	4	7	1	1	7	4	1	7	7	1
md	435				5	1	8	1	1	1	1	1	4	4	4	4	4	4	4	4	2	1	1	1	2	2	2	4	7	7	4	2	7	7	7
md	436				6	1	8	2	1	7	7	1	1	1	1	1	6	7	7	7	1	1	6	1	7	7	7	1	6	6	6	6	7	6	1
md	437				4	1	7	2	2	2	3	2	4	4	2	3	7	7	7	4	5	2	5	3	3	4	3	3	6	5	3	4	2	1	3
md	438				3	1	7	2	1	4	1	1	1	1	1	1	1	1	1	1	1	1	1	1	5	5	5	1	1	1	1	1	4	5	1
md	439				3	1	6	2	1	1	4	4	4	4	4	4	4	4	4	4	4	4	4	4	4	4	4	4	4	4	4	4	4	4	4
md	440				5	1	8	1	5	4	6	1	6	6	5	5	7	7	7	7	4	1	2	3	5	4	4	2	5	5	5	5	1	1	2
md	441				5	1	8	1	7	7	6	4	2	2	2	2	5	2	4	4	2	2	4	5	5	5	5	4	5	5	5	5	5	4	5
md	442				5	1	8	1	1	1	1	1	7	7	1	7	7	7	7	7	1	1	1	1	1	1	1	1	7	7	7	1	7	7	1
md	443				4	1	7	1	5	5	4	4	5	5	2	1	4	4	4	5	4	4	4	4	5	5	5	4	4	4	5	4	6	6	6
md	444				4	1	7	1	7	5	6	5	4	4	4	3	4	3	4	4	4	4	3	3	5	5	5	5	3	5	3	2	6	5	4
md	445				4	1	8	1	1	1	3	1	5	5	5	5	4	4	4	4	4	5	5	5	4	4	4	4	4	4	4	4	4	4	4
md	446				5	1	8	2	5	2	5	5	6	5	5	5	4	4	4	4	3	3	3	4	5	5	5	5	5	5	5	5	3	3	3
md	447				4	1	7	2	4	3	3	2	6	5	7	4	1	1	4	2	4	2	5	5	3	2	4	3	3	4	2	1	1	1	1
md	448				4	1	7	2	2	1	1	1	7	6	6	5	2	2	2	2	4	2	4	6	3	3	3	4	3	4	5	2	4	4	1
md	449				5	1	8	1	6	6	3	3	4	4	5	4	4	5	5	5	4	3	4	4	4	3	5	5	5	5	5	2	5	5
md	450				6	2	8	1	2	2	2	2	4	2	2	1	6	6	7	6	4	2	2	2	6	5	5	4	5	2	2	3	6	6	6
md	451				6	1	8	1	1	1	1	1	1	1	1	1	1	1	4	1	4	4	5	1	4	1	1	1	2	2	2	1	1	1	1
md	452				3	1	6	1	5	5	5	3	6	6	6	6	4	2	4	4	5	5	5	4	2	2	2	2	4	5	5	3	5	5	5
md	453				6	1	8	1	4	4	4	4	4	6	6	6	1	1	1	1	4	4	4	4	7	5	5	5	4	4	4	4	4	4	4
md	454				2	1	5	2	1	1	2	1	7	7	7	5	1	1	1	1	3	1	1	1	4	4	1	4	2	5	5	2	1	1	1
md	455				6	2	8	1	1	1	1	1	1	1	1	1	4	4	7	7	1	1	1	1	7	7	7	7	1	4	7	2	4	4	7
md	456				6	1	8	2	1	1	1	1	4	3	2	2	4	4	4	4	4	4	4	4	4	1	1	4	1	4	4	2	4	1	1
md	457				5	1	8	2	1	5	1	1	4	5	4	3	5	5	5	5	4	1	1	4	5	4	4	4	1	1	1	1	4	4	1
md	458				4	1	7	2	6	1	4	1	4	4	4	5	3	3	3	2	4	1	2	3	2	2	1	2	5	3	3	5	1	1	1
md	459				4	1	8	1	5	4	4	6	5	4	4	4	5	3	3	3	1	1	1	1	4	4	5	4	5	5	3	3	4	3	4
md	460				2	1	5	2	2	1	2	2	6	6	6	6	3	3	3	2	6	5	5	6	5	4	5	5	2	2	3	3	1	1	1
md	461				6	1	8	2	1	1	1	1	1	1	1	1	7	7	7	7	7	7	1	7	1	1	1	1	1	1	1	1	1	1	1
md	462				6	1	8	1	6	5	7	4	4	4	1	6	6	6	6	4	4	4	4	6	6	4	6	4	4	5	2	2	4	4	6
md	463				3	1	5	1	4	4	4	4	4	4	4	4	4	4	4	4	6	1	4	4	7	7	7	4	6	6	6	1	7	7	7
md	464				4	1	8	1	1	1	1	1	1	1	1	6	4	4	1	1	1	1	3	6	6	3	6	6	2	2	2	1	6	6	5
md	465				6	1	8	1	1	1	2	2	1	1	1	1	6	1	4	4	1	1	1	1	5	4	4	3	1	1	4	1	7	7	6
md	466				6	1	8	2	1	4	1	1	4	2	2	1	1	1	3	1	1	1	1	1	6	5	4	4		3	3	7	2	2	1
md	467				6	1	8	2	1	1	1	1	4	4	1	1	7	7	7	7	4	4	5	4	4	2	4	2	4	4	4	1	1	1	1
md	468				3	1	6	1	4	4	4	4	5	4	3	3	3	3	3	3	3	3	3	3	6	5	5	4	1	1	1	1	5	5	6
md	469				5	1	8	2	1	1	1	1	1	1	1	1	1	1	1	1	1	1	1	1	7	7	5	4	1	1	6	3	7	7	7
md	470				4	1	8	1	4	5	6	4	7	7	7	6	5	5	5	4	3	5	3	3	4	4	5	4	5	5	6	3	5	4	5
md	471				5	1	8	1	1	1	2	2	4	4	4	4	4	4	4	4	4	4	4	4	4	4	4	4	4	4	4	4	4	4	4
md	472				4	1	8	2	1	1	1	1	6	5	6	6	4	4	4	6	6	5	4	4	3	2	2	4	1	2	2	1	2	2	2
md	473				4	1	5	1	7	5	7	4	3	2	3	2	1	1	2	2	4	2	2	2	4	5	5	6	2	2	5	2	4	3	5
md	474				4	1	7	1	7	4	4	4	4	4	4	4	5	4	4	4	5	2	2	2	5	5	4	4	5	5	5	5	6	6	4
md	475				4	1	8	1	1	1	1	1	5	4	4	4	5	6	6	1	5	2	2	2	4	2	4	2	5	6	5	3	7	7	3
md	476				5	1	8	1	2	2	2	2	4	3	2	3	4	3	3	5	5	3	3	2	3	5	4	4	2	2	5	2	5	5	3
md	477				3	1	7	2	1	1	1	6	1	1	6	1	1	1	1	1	6	1	1	1	1	1	4	4	1	1	1	1	6	6	5
md	478				4	1	7	1	4	4	5	4	4	4	3	3	5	5	5	4	5	3	4	4	4	4	4	4	4	4	4	3	3	3	3
md	479				4	1	7	2	4	4	4	4	4	2	6	2	2	2	2	2	1	2	2	2	6	6	4	4	2	2	2	2	6	4	6
md	480				3	1	7	1	1	1	4	1	4	6	5	4	2	1	1	1	2	2	2	2	5	5	5	5	4	4	4	4	5	5	4
md	481				3	1	7	1	7	7	7	7	4	4	4	4	4	4	4	4	4	4	4	4	7	7	7	7	4	4	4	4	4	4	4
md	482				4	1	7	2	1	1	1	1	7	7	7	7	6	7	7	7	7	1	1	1	5	5	6	5	6	5	5	1	1	1	1
md	483				3	1	6	2	1	1	1	1	6	4	1	1	4	4	4	2	1	1	1	4	6	6	6	4	7	6	7	1	1	1	1
md	484				4	1	7	1	5	5	4	6	4	4	4	3	3	3	3	3	3	3	3	3	3	3	3	3	3	3	3	3	3	3	3
md	485				4	1	7	1	4	4	1	1	4	5	4	3	6	5	4	1	1	1	1	1	3	2	2	4	3	2	2	1	1	1	1
md	486				3	1	7	1	4	2	2	1	2	2	2	2	5	5	5	4	4	3	3	2	4	4	4	4	2	2	2	2	5	4	4
md	487				3	1	5	2	3	3	5	3	6	6	6	5	2	2	4	4	5	4	3	5	5	5	5	4	5	3	5	2	4	3	3
md	488				4	1	8	2	4	4	5	4	4	4	4	4	4	4	5	5	6	5	4	5	4	3	4	5	3	3	5	3	6	6	5
md	489				4	1	7	2	4	4	4	4	6	5	4	4	4	4	4	4	5	4	5	6	6	5	5	6	3	3	3	2	4	4	4
md	490				4	1	8	2	1	1	1	1	1	1	1	1	4	3	3	1	1	1	1	1	3	2	2	4	2	3	4	5	5	5	5
md	491				4	1	7	2	1	1	1	1	7	7	4	4	7	7	7	7	5	4	4	6	1	1	1	5	5	6	4	4	4	4	7
md	492				4	1	7	2	5	5	5	4	5	6	4	3	3	4	4	4	2	2	2	2	5	5	5	4	6	6	5	5	4	3	4
md	493				6	1	8	1	1	1	1	1	1	1	1	1	1	1	1	1	1	1	1	1	7	7	7	7	1	1	1	1	6	1	1
md	494				4	1	7	1	4	4	2	2	6	5	5	5	2	2	2	2	2	2	4	3	4	3	3	4	3	4	4	3	5	3	4
md	495				5	1	8	2	5	4	5	4	7	4	5	4	6	6	4	4	5	4	3	3	5	3	3	5	3	3	3	3	7	7	6
md	496				5	1	8	2	2	3	2	2	2	3	3	2	1	1	1	1	2	2	2	2	3	4	3	5	2	2	3	1	6	5	5
md	497				4	1	8	1	4	1	4	4	2	2	2	2	6	6	6	4	2	6	2	6	5	6	6	4	6	5	5	2	2	2	2
md	498				6	1	8	2	1	4	1	1	1	1	1	1	7	7	7	4	1	1	1	1	7	4	4	1	1	7	1	7	7	7	1
md	499				6	1	8	2	1	1	1	2	3	3	3	4	1	1	1	2	3	3	4	4	4	4	5	4	4	1	2	1	7	7	4
md	500				3	1	7	1	5	4	4	5	7	6	6	4	3	3	3	3	1	1	1	2	1	1	1	1	5	6	6	5	4	3	4
md	501				4	2	5	2	2	2	4	3	4	5	3	3	5	5	5	4	3	3	3	3	2	3	3	4	3	3	5	3	5	5	5
md	502				4	1	7	2	1	1	1	1	4	4	3	3	1	1	1	1	3	2	3	3	5	4	4	5	3	3	5	2	2	2	3
md	503				4	1	8	1	1	1	1	1	1	1	1	4	1	1	4	1	4	2	2	1	1	2	1	4	2	3	2	1	4	4	2
md	504				5	1	8	2	2	2	2	2	4	6	6	3	5	5	3	2	4	2	2	2	4	4	4	4	4	4	5	5	3	3	4
md	505				5	1	8	1	4	4	4	2	6	6	5	6	3	3	3	3	4	4	5	5	2	2	2	3	5	5	5	3	5	4	4
md	506				4	1	7	2	4	1	4	5	4	6	4	2	4	4	5	4		1	4	1	4	4	4	4	6	3	6	4	4	4	4
md	507				5	1	8	1	7	4	4	4	4	4	4	4	4	4	7	4	3	1	2	4	5	5	5	7	5	5	5	5	5	5	5
md	508				4	1	8	1	4	1
md	509				5	1	8	2	7	1	7	1	7	7	7	4	4	4	4	4	4	4	4	4	4	4	4	4	4	4	4	4	4	4	4
md	510				2	2	5	2	7	7	4	4	4	3	3	3	5	4	4	3	3	1	1	1	4	4	3	3	7	7	7	4	7	5	7
md	511				6	1	8	2	1	1	1	1	2	2	1	1	1	1	5	1	4	2	3	2	1	1	3	4	1	2	5	2	1	3	2
md	512				5	1	8	2	1	1	1	1	4	4	4	4	4	4	4	4	4	4	4	4	4	4	4	4	5	5	4	2	5	5	4
md	513				6	1	8	2	1	1	1	1	2	2	1	1	4	4	1	1	2	1	1	2	7	6	6	4	2	5	5	2	4	4	4
md	514				4	1	8	2	4	4	5	1	4	4	2	6	6	6	6	4	5	1	4	6	3	1	4	4	5	5	5	1	6	6	5
md	515				4	1	8	2	7	7	7	7	1	1	1	1	2	2	1	1	2	2	1	1	7	5	6	7	6	1	2	1	7	4	6
md	516				3	1	6	2	4	4	4	4	6	4	5	4	3	2	2	2	5	3	3	6	5	5	4	5	3	2	3	4	3	3	4
md	517				5	1	8	2	1	1	5	1	6	5	4	4	2	2	5	1	4	4	3	5	4	4	4	2	2	6	6	3	5	2	5
md	518				4	1	8	1	1	2	1	1	5	4	4	4	5	5	5	5	3	3	3	3	5	5	5	4	5	5	5	4	5	5	5
md	519				6	1	8	1	2	1	3	1	4	3	2	2	6	6	6	5	4	3	4	2	5	4	3	2	2	4	3	3	6	6	6
md	520				6	1	8	2	4	1	1	1	5	5	4	3	2	2	4	1	4	1	5	4	6	4	4	3	1	2	1	1	1	3	1
md	521				5	1	8	2	1	1	1	1	1	1	1	1	1	1	1	1	1	1	1	1	6	6	6	4	1	1	1	1	3	1	1
md	522				5	1	8	2	4	1	4	4	5	5	5	2	6	6	5	6	2	1	1	1	2	1	1	2	2	2	5	1	2	2	2
md	523				6	1	8	1	2	2	2	2	4	5	3	2	4	4	5	2	4	5	5	5	6	5	5	4	5	5	5	4	4	4	4
md	524				4	1	7	1	3	5	5	5	7	7	7	6	3	3	3	3	5	5	3	3	5	4	6	5	4	6	2	2	3	2	5
md	525				3	1	6		4	4	4	4	4	4	4	4	4	4	4	4	4	4	4	4	4	4	4	4	4	4	4	4	4	4	4
md	526				5	1	8	2	7	1	7	1	1	1	1	1	1	1	1	1	7	7	7	7	7	1	1	7	1	1	7	1	1	1	1
md	527				2	1	5	2	4	4	6	6	6	6	5	5	1	1	1	1	4	4	4	6	6	5	5	5	5	4	4	2	1	1	1
md	528				6	1	8	1	1	1	1	1	7	7	5	6	5	5	4	1	1	2	3	3	3	1	2	2	5	7	6	6	1	1	1
md	529				3	1	7	1	7	7	7	5	7	5	5	5	1	1	1	1	4	3	1	1	6	6	5	4	4	7	7	6	1	1	4
md	530				3	1	5	1	1	1	4	1	7	7	7	4	5	5	5	1	3	1	4	3	1	1	1	4	4	4	6	1	7	7	7
md	531				3	1	7	2	2	2	2	1	7	6	6	6	1	1	2	1	2	2	6	5	3	2	4	3	5	5	3	1	4	3	1
md	532				4	1	8	1	4	4	5	4	7	7	7	7	4	4	4	4	1	1	4	4	4	1	1	1	7	7	7	7	7	7	7
md	533				4	1	8	2	1	1	1	1	1	7	1	1	1	1	1	1	1	1	1	1	7	7	7	7	1	1	1	1	1	1	1
md	534				4	1	7	2	4	1	4	2	7	2	5	4	2	4	4	4	2	1	1	1	6	6	6	7	4	4	2	2	1	1	1
md	535				2	1	5	1	1	4	1	1	5	5	4	1	1	1	1	1	4	1	1	1	5	5	4	4	5	5	5	4	4	4	4
md	536				4	1	8	2	1	7																1	1	1	1	1	1	1	1	1	1
md	537				6	2	8	1	7	1	6	1	3	3	4	4	5	7	7	6	7	6	4	4	7	6	6	6	6	6	6	4	4	1	1
md	538				3	1	6	1	1	1	3	3	6	5	4	4	6	6	6	6	7	1	1	1	7	6	6	1	3	3	3	3	3	3	3
md	539				6	1	8	1	7	2	1	1	2	2	2	2	6	6	6	6	1	1	1	1	7	6	6	6	6	2	2	2	7	7	7
md	540				5	1	8	2	1	1	1	1	7	4	7	4	1	1	1	1	1	1	1	1	1	1	1	4	4	5	6	1	1	1	1
md	541				4	1	7	1	1	1	1	1	6	5	5	5	5	5	5	1	1	1	1	1	7	7	7	7	7	7	7	5	1	1	1
md	542				4	1	8	1	4	3	5	5	5	5	5	4	2	2	4	4	4	3	3	4	3	3	3	4	2	2	2	1	6	6	6
md	543				6	1	8	1	1	4	2	1	2	3	4	2	3	5	6	5	2	2	2	2	4	1	4	5	6	6	2	1	7	7	6
md	544				5	1	8	2	1	4	1	1	6	7	7	5	2	2	2	1	4	1	4	4	5	4	4	3	4	3	3	2	4	2	2
md	545				6	1	8	2	1	1	1	1	4	4	4	4	4	4	4	4	4	4	4	4	4	4	4	4	4	4	4	4	4	4	4
md	546				4	2	7	1	4	4	4	4	1	1	1	1	4	4	4	4	1	1	1	1	6	5	6	5	6	6	4	4	4	4	4
md	547				4	1	7	2	4	4	4	4	4	3	3	3	2	2	3	4	3	1	1	1	5	5	2	5	1	1	2	1	1	1	2
md	548				3	1	7	1	4	4	2	2	6	6	5	5	4	4	4	4	3	2	3	3	3	2	2	2	6	4	6	2	3	3	3
md	549				6	1	8	2	1	1	1	1	7	7	7	7	1	1	7	7	7	7	7	7	2	1	4	7	5		6	1	1	1	1
md	550				3	2	6	2	5	6	5	5	4	4	2	2	4	4	5	4	2	1	2	4	6	5	5	5	5	5	5	4	5	5	5
md	551				3	2	7	1	1	1	1	1	3	3	4	2	1	1	2	1	1	1	1	1	7	7	7	6	6	5	1	1	4	5	1
md	552				4	1	7	2	4	4	4	5	5	5	5	5	4	4	4	3	3	2	2	3	4	4	4	4	4	4	4	4	4	4	4
md	553				6	1	8	2	1	1	1	1	7	7	5	5	5	5	5	4	6	4	5	4	4	4	5	3	3	3	6	1	1	1	1
md	554				5	1	8	1	1	1	1	1	6	6	6	6	2	1	1	1	6	6	1	6	6	4	4	4	2	1	1	1	1	1	1
md	555				5	1	8	2	4	5	7	1	3	3	6	3	7	3	7	1	6	5	2	6	1	1	3	2	3	3	3	1	7	4	7
md	556				4	1	8	1	1	1	1	1	7	2	2	2	6	6	5	1	4	1	1	1	7	5	5	4	5	4	7		1	1	1
md	557				5	1	8	2	4	2	4	4	6	6	6	6	5	5	5	5	5	3	3	4	5	5	5	1	6	5	5	3	4	4	4
md	558				2	1	6	1	4	4	5	5	6	5	5	5	5	5	5	5	4	3	4	5	4	5	4	4	3	3	3	3	3	3	3
md	559				5	1	8	1	1	1	1	1	5	4	4	1	4	4	4	1	4	4	4	4	5	1	1	1	1	1	1	1	1	1	1
md	560				3	1	6	2	2	2	5	2	5	5	4	4	3	3	2	2	3	2	2	2	4	4	5	5	5	5	5	5	4	4	4
md	561				5	1	8	1	4	5	4	1	5	5	5	4	1	1	5	1	1	1	1	1	5	5	5	4	1	5	4	1	6	6	6
md	562				6	1	8	1	6	6	7	6	4	5	4	4	4	4	5	5	4	4	5	4	7	6	7	6	4	4	5	2	2	1	2
md	563				3	2	6	1	3	3	3	3	2	2	2	3	3	3	3	4	2	3	2	1	4	5	4	4	3	5	5	4	2	2	3
md	564				3	2	7	1	4	7	4	4	7	7	7	7	1	1	1	1	4	1	1	1	7	4	7	7	1	1	1	1	4	1	4
md	565				6	1	8		1	1	2	1	1	1	1	1	2	1	1	1	1	1	1	2	2	2	2	1	1	1	1	6	6	6	6
md	566				6	1	8	2	2	2	2	2	4	4	3	2	3	3	3	2	4	2	3	3	4	3	4	4	2	2	3	2	4	3	5
md	567				5	1	8	1	2	4	2	1	6	6	3	4	4	4	6	6	3	3	2	3	4	4	2	4	5	5	4	3	2	4	4
md	568				4	1	8	2	5	5	5	4	7	6	6	6	2	2	1	1	5	3	3	3	2	2	2	4	5	5	6	3	2	2	2
md	569				5	1	8	2	4	4	1	4	7	7	7	7	1	1	1	1	7	4	4	7	4	1	1	1	1	1	1	1	7	7	7
md	570				4	1	7	2	1	4	1	1	7	7	1	1	1	1	1	1	1	1	1	1	1	1	1	1	1	7	7	1	1	1	1
md	571				6	1	8	1	7	7	7	7	1	1	1	1	1	1	1	1	1	1	1	1	7	7	7	7	1	1	1	2	7	7	7
md	572				4	1	7	2	4	4	1	1	1	1	4	1	1	1	1	1	1	7	4	2	4	4	5	7	1	1	7	4	4	7	5
md	573				4	1	7	2	1	1	1	1	1	4	2	1	1	1	1	1	4	2	2	2	5	4	6	2	4	3	5	4	2	1	1
md	574				4	1	7	1	4	3	5	5	3	3	3	2	4	3	5	4	4	2	5	3	2	4	3	5	5	5	5	3	5	5	2
md	575				6	1	8	1	2	1	1	1	4	4	2	2	2	4	4	4	5	3	3	3	2	2	2	4	2	4	2	2	4	4	4
md	576				4	1	8		4	4	4	4	3	4	3	3	4	4	4	4	3	3	3	3	3	2	2	4	5	4	5	4	4	4	7
md	577				1	2	2	2	1	5	5	5	4	5	5	3	6	6	5	4	2	2	2	2	4	4	3	4	5	5	3	5	5	5	4
md	578				2	1	4	2	1	2	1	2	2	3	4	2	2	2	2	1	4	2	2	2	1	1	1	2	2	5			1	1	1
md	579				2	1	5	2	2	1	2	1	6	5	6	6	6	4	5	3	4	2	4	2	7	6	6	6	3	4	6	1	5	5	5
md	580					1	6	2	1	1	1	1	5	6	4	5	1	1	1	1	3	2	2	4	2	3	1	4	1	3	1	4	1	1	1
md	581				2	1		2	2	7	5	4	5	4	4	4	1	1	1	1	4	4	4	1	4	4	2	4	6	6	6	3	4	1	1
md	582				1	1	2	1	1	1	1	1	6	5	4	3	4	4	4	4	3	1	3	3	3	7	3	7	5	5	5	3	1	1	1
md	583				3	1	6	2	1	1	1	1	5	4	5	4	4	4	4	1	6	4	5	6	2	2	2	3	1	1	1	1	4	1	1
md	584				5	1	8	1	1	1	1	1	3	3	2	1	1	1	1	1	1	1	2	1	1	2	1	2	1	1	2	1	1	1	1
md	585				4	1	7	1	1	1	1	1	2	2	1	1	5	4	1	1	5	4	2	5	6	5	5	4	2	2	2	1	1	1	1
md	586				3	1	7	2	1	1	1	1	7	7	5	7	1	1	2	1	4	4	4	4	5	5	1	4	3	4	3	5	2		1
md	587				3	1	4	1	1	4	1	1	4	4	4	3	2	2	3	1	4	1	3	2	1	1	1	1	2	2	2	1	2	3	4
md	588				2	1	5	2	2	3	2	2	4	4	3	2	4	4	4	3	4	1	1	2	3	2	2	3	4	4	4	3	2	2	1
md	589				2	1	4	2	1	1	1	1	7	7	7	7	4	4	4	1	1	1	1	4	4	1	1	4	4	4	4	1	1	1	1
md	590				4	1	8	2	1	1	1	1	5	5	5	4	2	4	4	4	4	1	2	2	1	1	1	2	2	2	2	2	7	7	7
md	591				1	1	3	2	1	1	1	1	7	7	7	7	1	1	1	1	7	7	7	7	7	7	7	4	1	7	1	1	1	1	1
md	592				2	1	4	1	2	5	5	4	7	7	7	7	3	3	3	3	5	4	4	5	1	1	4	4	7	7	7	5	1	1	1
md	593				1	2	3	1	7	1	7	7	4	4	4	1	4	3	2	2	2	3	2	1	5	5	5	7	3	3	2	1	3	2	3
md	594				1	1	2	2	1	1	1	1	2	2	2	2	3	3	2	1	2	1	1	1	2	2	2	3	2	2	1	1	1	1	1
md	595				1	2	3	2	1	2	2	6	7	7	6	5	3	3	3	1	1	1	3	5	3	4	4	5	5	6	6	3	6	6	6
md	596				3	1	5	2	1	1	1	1	3	3	2	3	4	3	3	3	2	2	3	2	4	4	3	3	4	3	5	3	3	3	3
md	597				3	1	6	2	1	7	7	1	7	7	7	7	4	4	4	4	4	4	5	4	4	3	4	4	4	5	5	4	4	4	4
md	598				4	1	7	2	5	3	5	1	4	4	4	3	3	4	3	4	3	3	3	3	6	6	5	6	4	5	5	4	7	6	7
md	599				4	1	7	2	1	1	1	1	6	6	6	6	2	2	2	2	2	2	2	2	2	5	5	5	5	5	5	2	1	2	1
md	600				4	1	8	1	6	4	5	6	2	2	2	1	2	2	2	3	1	1	1	1	5	5	5	6	6	6	6	6	2	2	2
md	601				1	1	3	1	3	5	4	3	4	5	3	3	3	3	5	4	3	3	3	3	3	3	2	3	3	2	3	2	2	2	2
md	602				2	1	4	2	1	5	4	1	5	2	5	1	1	1	1	1	4	1	1	1	1	3	1	4	5	1	1	1	1	1	1
md	603				2	1	4	2	4	4	4	4	4	4	4	4	4	4	4	4	4	4	4	4	4	4	4	4	4	4	4	4	4	4	4
md	604				2	1		2	4	4	4	4	1	1	1	1	4	4	4	4	1	1	1	1	4	4	1	4	7	5	5	1	4	4	4
md	605				3	1	6	2	2	3	2	1	4	5	3	4	2	1	3	1	5	3	1	1	3	4	4	3	1	1	5	5	1	1	1
md	606				2	2	4	2	1	4	4	4	4	5	1	4	3	1	4	1	5	3	3	5	4	3	4	3	3	7	7	5	3	3	4
md	607				2	2	4	2	2	2	2	3	2	2	2	2	6	6	6	4	5	1	2	3	2	3	1	4	3	2	2	1	3	3	4
md	608				2	1		2	6	4	4	6	5	5	5	4	3	3	3	3	4	3	4	4	4	4	4	4	3	3	1	1	7	5	3
md	609				3	1	5	2	1	1	1	1	1	1	1	1	3	2	3	1	4	1	2	2	6	5	5	4	1	1	1	1	3	1	1
md	610				2	1	4	2	1	1	1	1	4	3	3	1	1	1	1	1	4	1	1	1	4	4	4	4	4	4	5	4	1	1	1
md	611				2	2	4	1	2	5	5	5	6	7	1	5	1	1	1	1	1	1	1	1	7	6	6	6	6	6	6	6	1	1	7
md	612				3	1	6	2	1	1	1	1	4	4	4	4	1	1	1	1	5	5	4	4	5	5	5	5	2	2	2	1	1	1	3
md	613				3	1	7	2	1	1	1	1	1	1	1	1	4	4	4	4	1	1	1	1	4	4	4	4	4	6	6	6	1	1	1
md	614				4	1	8		1	1	1	1	7	7	7	6	1	1	1	1	6	4	3	6	2	2	1	3	5	5	4	4	4	4	6
md	615				2	1	4	1	6	6	4	7	3	3	3	2	3	3	3	4	2	1	3	2	5	7	6	4	6	3	6	6	7	3	6
md	616				1	1	3	2	1	1	1	2	6	4	4	5	7	7	7	7	4	7	4	4	7	7	7	4	3	3	5	6	2	2	2
md	617				3	1	5	2	1	5	5	4	6	6	4	4	4	3	3	6	5	4	5	5	3	5	6	6	5	5	5	5	6	6	5
md	618				2	1	4	2	1	1	1	1	1	1	1	1	4	4	4	1	1	1	1	1	4	4	4	7	7	1	1	1	1	1	1
md	619				2	2	4	1	2	4	3	1	7	6	6	6	1	1	2	2	5	4	5	5	4	4	5	6	3	2	3	2	1	1	3
md	620				2	1	4	2	4	4	4	4	5	5	5	3	4	4	4	4	5	4	3	3	4	4	3	5	3	3	3	2	4	4	4
md	621				2	1	4	2	1	1	1	1	1	1	1	1	1	1	1	1	1	1	1	1	1	1	1	1	1	1	1	1	1	1	1
md	622				4	1	8	2	2	4	2	2	5	5	5	4	4	3	3	3	4	2	2	3	3	3	4	4	2	2	3	1	2	4	2
md	623				2	1	4	2	2	4	3	3	5	5	5	4	4	2	2	4	3	2	3	2	5	4	5	4	5	5	5	3	4	4	2
md	624				1	1	2	2	5	4	5	5	5	5	5	5	4	4	4	4	5	4	4	4	4	4	4	5	5	4	4	2	2	2	4
md	625				2	1	4	2	1	1	1	1	7	7	7	7	1	1	1	1	4	4	4	4	5	5	3	6	6	6	2	1	1	2	1
md	626				2	2	4	2	3	3	3	3	7	7	6	6	2	2	4	2	4	4	4	5	2	3	2	5	4	3	2	1	1	1	1
md	627				2	1	3	2	2	2	2	1	6	6	6	5	4	3	5	4	5	4	4	5	4	3	3	4	4	4	3	3	2	2	2
md	628				2	1	4	2	4	3	2	2	7	7	4	7	6	6	6	5	1	1	1	1	7	7	7	6	6	7	7	7	3	1	3
md	629				2	1	4	1	3	2	2	2	4	3	5	4	2	2	3	1	2	1	1	1	2	2	2	6	1	1	1	1	3	2	2
md	630				2	1	4	2	3	4	3	3	5	6	4	5	4	4	5	4	5	4	5	5	4	4	4	5	4	4	4	3	4	4	4
md	631				2	1	4	2	4	5	2	2	5	5	2	3	1	1	1	2	2	2	1	1	3	3		5	6	5	5	5	6	6	3
md	632				2	1	5	2	2	2	2	3	5	3	4	3	4	5	4	5	3	2	2	2	2	2	2	2	3	4	5	2	5	5	3
md	633				1	2	2	2	2	3	3	3	4	4	4	4	4	4	5	5	2	2	2	2	4	4	4	4	3	4	5	4	5	4	3
md	634				1	1	3	2	1	2	2	2	5	5	5	5	3	3	2	1	3	2	2	3	5	5	4	5	4	4	5	6	4	4	1
md	635				3	1	7	2	2	5	4	3	5	5	5	5	4	4	4	4	4	3	3	3	5	5	4	4	3	3	3	2	4	4	4
md	636				5	1	8	1	1	1	1	1	1	1	1	1	1	1	5	1	1	1	1	1	5	4	1	1	1	1	1	1	1	1	1
md	637				2	1	5	2	1	1	1	1	7	6	6	3	3	3	3	2	3	4	2	2	4	4	2	3	2	4	4	1	2	2	2
md	638				3	2	5	1	2	2	2	4	3	5	4	3	4	4	2	3	2	1	1	1	5	5	5	4	5	5	5	5	4	2	1
md	639				2	2	3	2	5	1	3	5	2	1	1	1	5	4	4	3	1	1	1	1	4	4	5	5	5	5	5	5	6	5	5
md	640				1	2	4	2	2	2	3	3	5	5	5	4	4	3	5	4	3	1	1	1	4	4	4	4	5	5	5	5	3	3	4
md	641				2	1	2	2	1	1	1	1	4	5	4	4	5	5	5	2	4	3	3	5	3	4	4	5	5	4	3	2	2	2	1
md	642				1	1	2	2	1	1	1	1	1	1	1	1	1	1	1	1	4	1	1	4	2	2	2	3	4	4	2	2	2	2	1
md	643				1	1	2	2	1	1	1	1	6	6	5	3	2	2	6	2	5	2	3	5	6	7	6	6	6	2	3	2	2	2	1
md	644				6	1	8	2	1	2	1	1	2	2	2	2	6	6	5	5	2	1	2	2	5	3	2	2	1	2	2	2	5	5	1
md	645				4	1	7	2	4	1	4	4	7	5	4	4	4	4	4	4	5	4	4	5	5	5	5	4	4	4	5	4	7	7	5
md	646				4	1	7	2	1	7	1	1	7	7	7	7	1	1	1	1	7	7	7	7	7	7	7	7	7	7	1	1	7	7	7
md	647				5	1	8	2	2	2	2	2	5	5	5	4	4	4	3	4	2	2	2	2	7	5	4	5	4	7	5	5	1	1	2
md	648				5	1	8	1	5	5	5	5	1	1	1	1	4	4	4	5	4	1	1	1	5	5	4	4	4	1	1	1	4	4	4
md	649				3	1	7	1	7	7	7	7	4	3	3	3	7	7	7	7	3	3	3	3	6	6	5	4	6	2	2	2	2	2	2
md	650				4	1	7	2	1	1	1	1	7		4	1	4	4	4	4	1	1	1	1	4	4	4	4	7	7	7	4	4	4	2
md	651				3	1	6	2	1	1	1	1	7	4	7	7	1	1	1	1	5	2	4	4	2	2	2	6	4	3	6	2	1	1	4
md	652				2	1	4	2	1	1	1	1	2	2	2	2	4	5	5	1	1	1	1	1	5	4	3	5	6	6	5	2	1	1	1
md	653				4	2	7	2	5	5	4	4	6	7	5	4	2	2	2	2	4	4	4	4	4	4	4	4	4	5	4	4	4	4	4
md	654				4	2	8	1	6	5	6	5	6	6	4	5	4	4	4	4	2	2	2	2	6	6	6	4	4	4	4	3	6	6	6
md	655				3	1	7	1	7	6	7	7	2		4	4	5	5	4	4	3	3	2	2	3	4	5	2	6	6	5	5	4	4	6
md	656				3	1	7	1	2	1	1	2	1	1	1	1	2	1	1	1	3	1	4	1	4	4	4	4	1	1	2	1	1	1	1
md	657				3	1	5	1	1	1	1	1	7	1	1	7	1	1	1	1	1	1	1	1	1	1	1	7	1	1	1	1	1	1	1
md	658				3	1	7	2	1	1	3	3	1	1	4	3	2	4	2	2	1	1	1	1	7	6	4	3	4	4	2	2	3	1	5
md	659				2	1	4	2	3	3	3	3	6	6	5	3	3	3	4	4	3	2	2	3	5	4	5	6	3	3	3	3	4	4	4
md	660				6	1	8	2	1	1	1	1	5	4	3	3	2	2	2	1	2	6	2	3	2	2	1	4	2	3	3	2	1	1	1
md	661				6	1	8	2	1	1	1	1	4	2	1	1	2	1	1	1	2	1	5	2	4	3	3	4	2	2	5	4	4	2	4
md	662				6	1	8	2	1	1	1	1		1	1	1	7	7	7	7	7	7	7	2	2	1	1	7	1	1	1	1	7	7	7
md	663				4	2	8	2	3	3	4	4	5	5	5	4	5	5	5	4	4	5	5	3	2	3	3	2	2	3	5	3	5	5	5
md	664				3	2	7	2	2	5	2	3	5	5	6	6	3	3	3	3	6	3	3	5	3	3	5	3	2	3	3	2	3	3	2
md	665				4	1	8	2	4	4	4	1	4	4	1	4	4	4	4	4	1	4	4	4	6	5	4	4	4	4	4	4	2	2	2
md	666				4	2	7	2	5	2	5	2	5	5	5	4	4	3	3	3	3	2	2	2	5	5	5	5	4	3	5	2	2	2	2
md	667				3	1	7	2	5	4	4	4	6	7	6	6	2	2	2	2	3	3	3	2	2	1	1	3	5	5	3	5	5	5	6
md	668				4	1	8	1	1	1	1	1	7	4	7	5	1	1	1	1	5	3	4	5	6	5	5	5	3	4	3	3	4	4	2
md	669				4	1	8	2	6	5	6	4	3	3	3	3	5	5	5	5	4	2	2	3	5	5	5	5	4	2	3	2	2	2	4
md	670				5	1	8	2	2	3	3	2	4	6	5	5	3	3	3	3	5	3	3	4	4	3	3	3	2	2	2	2	2	2	2
md	671				3	1	7	2	6	5	6	6	7	7	7	7	1	1	1	1	7	7	7	7	4	5	6	3	7	7	7	5	1	1	1
md	672				6	1	8	2	1	1	1	1	1	1	1	1	5	5	6	1	3	3	1	4	1	1	2	1	1	1	1	1	6	7	1
md	673				3	1	6	2	1	1	1	1	6	6	6	4	1	1	1	1	5	4	4	5	5	5	5	4	3	3	3	1	1	1	1
md	674				4	1	7	1	5	6	5	4	5	4	4	2	3	2	2	3	2	2	1	6	6	5	5	4	2	1	2	1	3	4	4
md	675				4	1	7	1	5	6	4	5	5	5	5	4	5	5	6	5	5	5	5	6	4	4	4	3	3	3	3	1	5	5	5
md	676				4	1	8	2	1	7	7	7	4	4	4	4	7	7	4	4	1	4	4	1	4	4	5	3	4	5	5	4	6	6	6
md	677				5	1	8	1	2	1	2	2	5	2	2	2	1	1	1	1	1	5	2	2	5			6	2	2	2	2	2	2	2
md	678				2	1	5	1	2	4	4	5	4	5	3	3	2	1	1	1	1	1	1	1	7	6	7	4	5	3	2	5	5	1	5
md	679				5	1	8	2	1	1	1	1	4	1	4	4	1	1	1	1	1	1	1	1	6	6	5	4	1	1	5	1	1	1	1
md	680				4	1	6	2	1
md	681				4	1	7	1	1	4	4	1	5	5	3	4	1	1	1	1	4	1	4	1	3	4	4	3	4	5	5	4	3	3	4
md	682				7	1	8	1	7	6	6	1	7	4	7	6	4	4	1	1	7	1	4	6	7	6	7	6	4	4	4	4	5	5	7
md	683				7	1	8	1	4	4	4	4	3	3	3	3	4	4	4	4	4	4	4	4	4	4	4	4	4	4	4	4	4	4	4
md	684				5	1	8	1	7	7	7	6	1	1	1	1	1	1	1	4	1	1	1	1	6	6	6	4	7	7	7	7	5	5	6
md	685				5	1	8	2	2	4	2	4	6	6	6	4	4	3	3	3	4	4	4	6	2	2	2	2	4	4	6	2	6	4	6
md	686				4	1	8	1	6	3	3	3	6	6	6	5	3	3	6	5	6	5	5	6	6	5	6	5	3	4	4	2	2	2	2
md	687				5	1	8	2	1	1	1	1	4	4	4	4	1	1	1	1	4	4	4	4	4	4	4	4	6	6	6	2	4	4	2
md	688				3	1	7	1	1	1	1	1	4	4	4	4	1	1	1	1	4	4	4	1	5	5	4	4	1	1	1	1	1	1	1
md	689					1	8	1	7	1	1	1	1	1	1	1	7	7	7	1	1	1	1	1	7	7	7	4	7	7	5	5	1	4	1
md	690				4	1	8	2	1	1	1	1	1	1	1	1	3	3	3	1	1	1	1	1	3	3	3	3	3	3	3	1	1	1	1
md	691				5	1	8	2	5	1	1	1	6	6	6	5	2	2	2	2	3	1	1	1	5	4	4	5	3	2	2	1	1	1	1
md	692				6	1	8	1	1	1	6	1	1	1	1	1	7	7	7	7	1	1	1	7	5	5	7	1	1	1	1	1	7	7	7
md	693				5	1	8	2	1	1	1	1	1	1	7	5	5	1	1	1	2	1	1	1	5	5	5	5	2	2	2	2	6	6	1
md	694				6	1	8	1	7		7	1	1	1	1	1	7	7	7		1	1	1	1	4	4	7	4	1	4	4	7	4	4	4
md	695				4	1	7	2	1	1	1	1	6	5	5	4	1	4	4	1	2	2	2	2	4	4	4	4	4	4	5	3	3	2	1
md	696				5	2	8	1	2	2	2	1	5	5	4	4	3	4	6	6	3	2	2	2	4	3	3	5	4	4	5	4	4	5	2
md	697				6	1	8	1	4	2	2	2	4	3	5	5	4	4	4	4	4	4	4	4	5	5	5	4	3	3	3	5	4	4	4
md	698				4	1	8	1	4	5	5	5	7	7	6	5	3	3	3	3	3	3	3	3	5	5	6	6	5	5	5	5	4	4	4
md	699				4	1	8	2	4	4	4	4	4	4	4	6	4	4	4	4	1	1	1	1	1	2	2	4	7	6	2	1		6	4
md	700				4	1	7	2	4	2	2	2	6	5	4	4	3	3	3	2	3	2	2	2	5	4	5	4	3	2	2	2	4	4	2
md	701				3	1	6	2	1	1	1	1	1	1	1	1	1	1	1	1	1	1	1	1	1	1	1	7	1	1	1	1	1	1	1
md	702				6	1	8	1	4	6	6	6	5	5	5	5	5	5	5	5	5	5	5	5	5	5	5	4	5	5	5	5	5	5	5
md	703				4	1	8	2	1	1	1	1	7	4	4	4	1	1	1	1	1	1	1	1	7	7	4	4	4	4	4	4	7	7	1
md	704				4	1	7	2	1	1	1	1	5	6	5	5	1	1	1	1	3	1	2	2	4	4	4	5	4	5	5	4	2	2	2
md	705				5	2	8	1	7	5		4	5	4	4	4	4	3	3	3	4	3	3	3	5	4	5	4	4	3	3	2	4	4	6
md	706				3	2	6	1	7	7	7	5	6	5	4	3	3	2	2	4	1	1	1	1	7	6	6	6	7	7	5	5	7	7	6
md	707				6	1	8	2	1	1	1	1	1	1	1	1	7	7	7	7	1	1	1	1	7	7	4	7	1	1	1	1	7	7	7
md	708				5	1	8	2	4	5	6	1	1	1	1	1	1	1	1	4	4	1	1	1	4	4	1	4	2	1	2	1	1	1	1
md	709				6	1	8	1	4	2	2	2	4	5	2	4	5	5	6	5	6	6	6	6	6	4	5	1	2	2	2	2	4	4	3
md	710				6	1	8	2	1	1	1	1	1	1	1	1	4	4	4	4	1	4	1	1	6	5	5	4	1	2	1	1	3	3	1
md	711				3	1	7	1	5	6	7	6	4	7	4	4	4	4	5	3	4	3	3	3	4	5	5	4	3	3	5	5	3	3	5
md	712				6	1	8	1	4	5	4	4	4	4	3	4	5	5	5	5	3	3	5	4	4	3	4	4	3	3	4	3	5	5	4
md	713				5	1	8	2	4	4	4	4	4	4	4	4	4	4	4	4	4	4	4	4	4	4	4	4	4	4	4	4	4	4	4
md	714				5	1	8	2	2	1	1	1	4	5	2	2	2	2	2	2	2	2	2	2	3	3	3	2	2	3	2	2	2	2	2
md	715				6	1	8	1	1	1	1	1	4	4	4	4	1	1	1	1	4	1	4	3	4	4	4	4	5	5	4	3	1	1	1
md	716				4	1	7	1	1	1	1	2	4	4	4	4	3	2	2	2	3	2	2	2	4	4	3	4	5	5	4	4	3	3	2
md	717				6	2	8	2	1	2	1	1	2	3	1	2	6	6	7	7	1	1	1	1	5	5	5	3	2	2	2	1	1	1	1
md	718				4	1	7	2	4	4	4	4	5	5	4	4	3	3	3	4	3	2	3	3	5	4	5	4	3	3	3	1	5	5	5
md	719				3	2	7	1	4	4	4	4	4	4	3	1	5	5	5	4	1	1	1	1	5	5	5	4	6	5	5	5	5	5	5
md	720				5	2	8	2	5	6	6	6	5	5	3	3	6	6	6	6	4	4	4	5	5	5	6	4	4	4	4	4	6	6	6
md	721				4	1	7	1	4	4	4	4	4	4	5	5	3	3	3	3	3	5	5	5	6	5	6	5	3	3	3	3	3	3	3
md	722				3	2	6	1	4	4	4	4	4	4	4	4	5	5	5	4	1	1	1	1	4	4	4	1	4	7	7	4	4	4	4
md	723				4	1	7	2	1	4	1	1	6	6	4	3	7	7	7	1	3	1	4	1	4	3	3	4	1	1	4	1	1	1	5
md	724				2	1	5	2	4	5	5	3	6	6	6	6	2	2	2	4	4	4	2	5	5	4	3	4	2	2	2	2	6	6	6
md	725				3	1	6	2	1	1	1	1	7	7	7	7	1	1	1	1	1	1	4	4	6	6	7	5	7	6	7	5	4	1	1
md	726				5	1	8	1	6	2	6	4	1	1	1	1	7	5	6	7	1	1	4	1	6	6	5	4	5	6	7	3	5	5	4
md	727				3	1	7	2	1	1	1	1	6	6	5	5	4	4	5	4	4	4	4	5	5	5	5	5	5	5	5	3	4	4	4
md	728				3	1	7	2	1	1	1	1	7	7	4	4	4	4	4	4	1	1	1	1	7	7	4	4	7	7	7	4	4	4	4
md	729				5	1	8	2	1	1	1	1	6	4	4	4	4	4	4	1	4	4	4	4	6	5	1	4	4	5	5	5	1	1	1
md	730				4	1	8	1	1	1	1	1	4	1	4	1	4	1	1	1	4	1	1	4	4	4	1	4	1	1	4	4	1	1	1
md	731				6	1	8	2	4	1	1	1	6	5	6	5	2	2	2	2	2	1	2	2	4	4	4	4	4	6	4	2	2	2	2
md	732				6	2	8	1	4	4	4	4	4	4	4	4	4	4	4	4	4	4	4	4	4	4	4	4	4	4	4	4	4	4	4
md	733				5	1	8	2	1	1	1	1	7	7	7	7	1	1	1	1	1	1	1	5	5	2	3	5	3	3	3	2	5	5	5
md	734				5	2	8	2	1	2	2	5	2	2	2	2	2	2	2	2	1	1	1	1	6	7	7	6	7	7	7	7	7	7	7
md	735				5	1	8	1	4	6	5	1	4	4	4	4	2	2	4	2	2	2	2	2	5	4	4	4	5	5	4	2	6	6	6
md	736				4	1	7	1	7	1	7	7	1	1	1	6	4	4	4	4	1	4	4	4	5	6	5	6	4	4	4	4	1	1	7
md	737				6	1	8	2	1	1	1	1	2	2	1	1	3	3	4	4	5	7	4	4	2	2	3	3	2	2	3	2	5	4	3
md	738				5	1	8	2	5	1	3	1	1	1	1	1	6	6	6	6	2	2	1	2	2	1	1	2	3	2	2	3	4	4	1
md	739				6	1	8	1	1	1	1	1	1	1	1	1	1	1	1	1	1	1	1	1	1	1	1	1	1	1	1	1	1	1	1
md	740				4	1	7	1	7	5	7	7	4	4	4	2	1	1	1	1	4	3	4	3	2	7	3	4	2	2	2	1	1	1	1
md	741				3	2	6	1	4	5	4	4	3	3	3	3	3	3	3	3	3	3	3	3	5	5	4	4	3	3	3	3	4	4	4
md	742				3	1	7	1	1	1	1	4	4	2	1	1	1	1	1	3	2	3	2	2	4	5	4	4	2	2	2	2	6		3
md	743				3	2	7	2	1	1	1	1	1	1	1	1	6	6	6	4	1	1	1	1	4	4	4	1	1	5	6	6	2	2	1
md	744				3	1	6	2	2	2	2	1	4	4	4	4	4	4	3	3	4	4	4	4	5	5	5	5	5	5	4	2	4	4	3
md	745				6	1	8	1	1	1	1	1	6	4	4	3	5	4	6	1	2	1	1	2	4	4	4	4	5	6	4	4	6	6	7
md	746				3	1	7	2	1	1	2	1	2	2	7	2	2	2	3	1	7	5	4	5	5	3	2	4	2	2	1	1	7	7	7
md	747				3	1	7	2	1	1	1	1	5	5	2	1	1	1	1	1	6	3	3	5	2	1	1	2	1	1	1	1	1	1	1
md	748				3	2	6	2	5	4	4	4	6	5	5	3	4	3	3	4	4	3	3	4	5	4	4	5	3	3	3	3	4	3	4
md	749				4	1	7	2	6	5	5	5	3	1	1	1	2	1	2	1	1	1	1	1	7	7	7	7	1	1	1	1	4	4	1
md	750				6	1	8	2	1	1	1	1	6	2	6	5	1	1	1	5	4	4	4	4	6	6	5	4	2	4	2	1	2	2	2
md	751				4	1	7	2	4	4	3	3	5	4	4	4	4	4	4	4	5	4	3	3	5	5	4	5	4	4	4	4	4	3	4
md	752				5	1	8	2	1	1	1	1	5	6	5	5	2	2	2	2	2	1	2	4	4	4	4	2	5	5	4	1	2	2	1
md	753				7	1	8	1	1	1	1	1	6	6	5	5	2	2	2	4	2	2	2	2	6	4	6	4	2	2	2	1	1	1	1
md	754				6	2	8	2	1	1	1	1	3	3	3	4	4	4	4	4	5	5	5	5	5	4	5	5	3	5	5	5	6	4	5
md	755				6	1	8	2	7	7	7		1	1	1	1	4	4	4	4	1	1	1	1	7	7	7	7	7	7	7	4	7	7	7
md	756				7	1	8	2	1	1	1	1	1	1	1	1	4	4	4	4	1	1	1	1	1	1	1	4	1	1	1	4	1	1	1
md	757				4	1	7	2	1	6	4	4	7	7	2	7	7	7	7	7	1	1	1	1	6	6	5	4	7	7	7	5	6	4	4
md	758				3	1	7	2	1	2	1	1	6	6	6	6	4	4	4	4	3	2	2	2	1	1	1	1	5	6	5	1	2	2	2
md	759				6	1	8	2	1	1	1	1	1	1	1	1	1	1	1	1	1	1	1	1	1	1	7	7	1	1	1	1	1	1	1
md	760				2	1	5	2	1	1	1	1	3	1	1	1	1	1	1	1	1	1	1	1	7	7	7	7	3	5	4	4	1	1	1
md	761				5	1	8	2	1	1	2	1	5	6	4	2	4	4	4	4	5	4	5	4	5	5	5	4	5	4	4	3	5	5	4
md	762				3	1	6	1	4	2	4	4	5	5	5	2	1	1	1	1	3	3	2	5	6	6	6	5	1	2	1	1	6	6	6
md	763				7	1	8	2	1	1	1	1	7	7	1	1	7	7	7	7	7	7	1	1	7	7	7	7	4	4	4	7	1	1	7
md	764				5	1	8	2	1	1	1	1	5	5	6	5	1	1	3	1	5	7	2	2	1	3	3	2	1	2	3	3	1	1	1
md	765				5	1	8	2	2	1	2	2	3	5	5	5	7	1	1	1	5	3	4	5	6	6	5	4	4	4	3	1	4	4	4
md	766				5	1	8	1	1	1	1	1	4	5	1	4	6	6	6	5	2	1	1	1	6	6	6	4		5	5	1	1	1	1
md	767				4	1	7	1	4	4	4	4	6	6	6	6	2	2	2	2	5	3	3	3	4	4	3	4	2	3	5	3	3	3	2
md	768				6	1	8	2	1	1	2	1	1	2	2	1	2	6	7	7	1	7	7	2	7	7	7	7	1	1	1	1	7	7	2
md	769				4	1	8	2	7	1	1	1	4	4	4	2	1	1	1	1	2	1	2	2	4	4	3	4	4	5	5	2	1	1	5
md	770				5	1	8	2	1	1	3	1	2	1	1	3	1	1	1	1	1	1	1	1	7	7	7	4	1	1	1	1	1	1	1
md	771				6	1	8	1	1	2	1	1	5	5	5	5	1	1	2	2	2	3	1	5	3	3	1	4	5	5	6	5	5	4	1
md	772				4	1	8	2	1	1	1	1	4	2	4	4	7	7	7	4	1	1	1	4	5	4	4	4	6	7	6	5	7	7	4
md	773				6	1	8	1	4	4	4	1	3	3	3	3	5	5	5	3	1	1	4	2	3	5	5	5	6	6	2	3	3	5	5
md	774				6	1	8	1	1	2	1	1	4	5	5	4	4	4	4	4	4	3	4	4	3	3	4	4	4	4	4	3	3	3	3
md	775				4	2	7	2	1	1	1	1	7	7	4	5	1	1	1	1	1	1	3	4	4	5	4	4	6	7	7	6	7	7	7
md	776				6	1	8	1	4	4	4	1	2	1	1	1	3	3	3	3	2	2	3	1	7	3	2	2	1	3	3	1	1	1	3
md	777				4	1	8	1	6	3	3	2	3	3	3	3	3	3	3	2	3	1	3	3	2	3	3	3	3	3	3	3	2	2	2
md	778				3	1	7	2	1	4	1	1	4	4	4	4	1	1	1	1	1	1	4	1	6	4	4	4	7	4	4	4	4	4	4
md	779				3	1	5	2	7	5	6	6	4	5	4	4	4	4	2	1	2	2	2	2	5	5	5	5	3	4	4	5	2	2	4
md	780				4	1	7	2	1	1	1	1	6	6	6	5	5	5	5	5	1	1	1	1	6	6	4	4	6	6	6	6	4	4	1
md	781				5	1	8	2	4	1	1	1	7	7	7	7	1	1	1	4	7	7	7	7	4	4	4	1	4	7	7	4	4	4	4
md	782				6	1	8	1	6	6	4	7	2	2	2	2	4	2	2	4	2	2	2	2	5	5	6	5	2	2	2	2	7	6	6
md	783				6	1	8	1	1	1	1	1	4	4	1	1	7	4	4	1	1	1	1	4	7	5	5	7	1	1	4	4	1	1	1
md	784				3	1	7	1	4	3	4	5	4	3	3	3	5	4	4	3	1	1	2	1	5	5	5	4	3	3	5	5	7	7	7
md	785				5	1	8	2	1	1	1	1	3	4	5	6	7	7	7	7	2	2	2	2	6	4	4	3	3	2	2	1	1	1	3
md	786				6	1	8	2	1	1	1	1	1	1	1	1	1	1	6	1	6	1	1	1	7	6	5	1	1	6	1	1	7	6	2
md	787				4	2	7	2	4	5	4	4	6	6	6	5	3	3	5	2	5	3	5	5	5	5	5	5	3	5	6	2	5	5	5
md	788				4	2	8	2	2	3	2	1	6	6	4	5	3	3	3	3	3	3	3	3	4	4	5	4	5	5	5	3	3	3	2
md	789				5	1	8	1	1	1	1	1	5	5	4	1	7	7	7	1	1	1	1	1	1	1	1	1	5	5	5	4	1	1	1
md	790					1	8	2	4	4	4	4	7	7	7	7	4	3	3	4	4	6	6	6	2	2	2	5	7	4	4	7	3	3	3
md	791				6	1	8	1	2	4		2	1	1	1	1	7	7	6	6	4	1	2	2	2	1	2	4	1	1	2	2	7	7	7
md	792				4	1	8	2	2	4	2	2	5	4	3	3	2	2	2	2	2	2	2	2	5	6	5	6	2	5	5	3	3	3	2
md	793				4	1	7	1	1	1	1	1	5	6	5	2	1	1	1	1	5	1	4	4	6	5	6	4	2	2	2	2	5	5	6
md	794				3	1	6	1	7	4	7	4	7	7	7	1	1	1	1	1	7	4	7	4	1	1	1	7	1	1	4	1	1	1	1
md	795				7	1	8	1	1	1	1	1	4	5	4	1	1	1	1	1	2	1	1	2	1	1	1	6	1	1	5	1	4	4	1
md	796				6	1	8	2	1	1	2	1	1	1	1	1	4	4	4	4	1	1	1	1	4	4	4	1	4	4	4	4	1	1	1
md	797				5	1	8	1	5	2	5	5	7	7	5	5	4	4	4	4	1	1	1	1	5	4	4	4	4	4	6	4	4	4	4
md	798				5	1	8	2	1	1	1	1	2	1	1	1	2	1	2	1	2	2	2	2	6	2	1	2	1	2	2	1	1	1	1
md	799				2	1	4	2	1	1	1	1	4	2	2	1	3	3	2	1	1	1	1	1	2	1	4	4	1	2	5	5	1	1	1
md	800				3	1	7	2	4	5	4	3	5	5	3	3	5	5	5	4	3	3	3	3	4	4	4	4	4	5	5	3	5	5	5
md	801				5	2	8	1	2	1	1	1	2	2	1	1	4	2	3	2	2	1	1	1	4	3	3	2	4	4		2	4	1	4
md	802				4	1	8	1	7	7	7	4	1	1	1	1	6	6	6	6	1	1	1	1	5	6	5	7	1	1	4	1	3	3	5
md	803				4	1	7	2	6	5	5	5	6	6	6	5	4	4	4	4	3	3	3	4	4	4	3	5	4	5	5	4	4	4	3
md	804				3	1	7	1	2	3	2	4	6	6	5	6	4	4	4	4	3	3	3	3	4	4	4	4	7	7	5	5	4	4	3
md	805				5	1	8	1	4	4	4	4	7	7	4	4	4	4	4	4	4	3	4	4	5	5	5	4	2	3	4	1	7	7	5
md	806				5	1	8	2	1	2	1	1	3	1	1	3	1	1	1	1	1	4	4	3	2	2	1	4	7	7	1		7	4	7
md	807				4	2	7	2	4	2	4	4	4	3	3	3	4	3	4	3	3	1	3	3	4	4					5	4	4	4	4
md	808					1	8	1	4	5	4	4	5	6	5	6	4	3	7	4	5	5	6	5	2	2	4	4	3	5	5	1	6	5	5
md	809				6	1	8	1	1
md	810				5	1	8	1		5	4	5	3	4	4	3	4	4	4	4	4	3	2	4	4	4	3	4	3	3	4	4	2	2	3
md	811				6	1	8	2	1		1	1	3	1	1	1	4	4	6	5	3	1	1	1	5	4	6	5	1	1	1	1	6	2	1
md	812				5	1	8	1	2	1	4	1	4	4	4	4	4	4	4	4	4	4	4	4	4	4	4	4	4	4	4	4	4	4	4
md	813				6	1	8	2	4	1	1	1	6	6	1	4	1	1	1	1	6	2	5	3	2	1	1	4	2	2	2	4	7	6	7
md	814				6	1	8	2	2	1	1	1	5	5	5	5	2	2	2	2	5	1	5	3		3	3	4	2	5	5	3	1	1	1
md	815				4	2	7	2	1	1	1	1	1	1	1	1	4	4	4	1	3	4	2	2	3	3	3	4	5	3	6	5	4	4	4
md	816				3	1	7	2	4	3	5	5	1	1	2	1	1	1	2	4	6	2	4	4	6	6	6	4	3	2	5	4	6	6	4
md	817				3	1	6	1	6	5	2	4	6	6	5	6	1	2	2	3	3	2	2	4	4	4	3	4	3	3	5	5	1	1	1
md	818				3	1	6	2	5	7	7	4	1	1	1	1	7	7	7	2	2	1	1	1	3	5	2	6	3	2	2	2	5	5	5
md	819				4	1	7	2	1	1	1	1	7	4	4	4	1	1	1	1	1	1	1	1	6	4	4	6	5	5	4	2	1	1	1
md	820				5	1	8	1	1	1	1	1	2	2	1	1	2	2	7	4	1	1	7	1	7	7	7	2	3	3	3	3	1	1	1
md	821				4	2	7	1	6	5	7	6	1	2	1	1	6	6	6	7	1	1	1	1	3	2	5	5	2	2	5	3	6	6	6
md	822				5	1	8	1	2	5	4	4	6	6	6	5	3	3	3	3	4	4	4	5	5	4	4	4	4	4	4	3	4	4	4
md	823				4	2	7	1	7	7	7	7	1	1	1	1	4	1	1	7	4	1	1	1	1	1	1	1	1	1	1	1	7	7	7
md	824					1	8	2	1	4	2	1	4	4	1	2	4	1	1	4	4	2	2	2	4	4	2	4	2	2	2	2	2	4	4
md	825				4	1	8	2	1	4	2	1	6	6	5	6	2	2	4	2	4	2	3	3	5	5	4	4	4	5	3	2	4	2	2
md	826				6	1	8	2	1	1	1	1	1	1	1	1	1	1	1	1	1	1	1	1	1	1	1	4	1	1	7	1	1	1	1
md	827				4	2	6	1	1	6	7	7	5	4	1	1	7	1	7	7	1	1	1	1	5	5	6	5	6	6	7	6	7	7	5
md	828				4	1	7	2	4	4	4	4	4	1	1	1	2	2	2	2	1	1	1	1	7	7	4	4	2	2	2	5	2	2	4
md	829				6	1	8	2	1	1	1	3	2	1	1	1	4	4	4	2	2	4	4	2	6	4	4	4	2	2	4	4	2	2	2
md	830				5	1	8	2		1	1	1	4	5	5	4	4	4	5	5	3	3	4	4	5	5	4	4	5	4	4	4	5	5	6
md	831				5	1	8	2	2	2	2	2	4	4	4	2	4	2	5	2	4	2	2	3	6	6	6	3	4	4	5	3	6	5	5
md	832				3	2	6	2	5	6	6	4	4	3	3	2	1	1	1	1	1	1	1	1	5	5	5	5	6	6	6	6	4	4	5
md	833				4	1	8	2	4	6	4	4	5	5	4	3	3	2	2	2	4	2	2	2	5	5	4	4	4	5	6	2	5	4	6
md	834				5	1	8	2	1	1	1	1	7	7	7	7	1	1	1	1	1	1	1	1	1	1	1	1	7	7	1	1	1	1	1
md	835				5	1	8	2	1	1	1	1	7	7	7	7	1	1	4	4	6	6	7	7	5	4	4	4	1	5	2	1	6	6	4
md	836				3	1	6	2	5	5	4	1	5	4	6	3	1	1	1	1	5	4	3	2	5	5	5	4	6	4	3	1	3	3	4
md	837				4	1	7	1	5	5	5	4	5	4	4	4	5	5	5	5	5	3	3	3	4	4	4	4	4	4	4	3	3	3	3
md	838				4	1	7	1	6	4	2	4	2	3	2	2	1	1	2	4	2	2	2	2	2	4	6	6	3	3	6	5	1	1	1
md	839				3	1	6	2	5	2	4	4	6	6	6	6	2	2	2	2	3	3	3	4	6	5	5	4	4	4	3	3	2	2	1
md	840				4	2	7	2	1	1	1	1	5	1	1	1	1	1	1	1	1	1	1	1	4	4	5	5	6	6	6	5	1	1	5
md	841				5	1	8	1	4	5	4	4	5	5	4	6	4	4	4	4	3	3	4	5	4	4	4	3	5	5	3	5	4	5	4
md	842				2	2	5	1	4	3	5	3	5	5	5	4	5	4	6	5	2	2	4	3	5	4	5	4	5	5	6	5	6	4	6
md	843				3	2	7	2	1	1	1	1	6	6	4	5	1	1	1	1	1	1	1	1	7	7	6	4	5	6	7	6	3	4	3
md	844				4	1	8	2	1	1	1	1	5	3	2	2	2	2	2	2	4	2	2	2	6	5	5	4	2	3	5	2	2	2	2
md	845				3	1	6	2	2	2	2	2	6	5	5	5	2	2	2	2	3	2	3	3	5	6	6	6	5	5	6	5	6	5	4
md	846				3	1	7	2	1	1	1	1	4	5	5	5	2	5	2	1	3	1	3	2	5	6	5	4	5	5	6	2	6	4	5
md	847				3	1	7	1	1	2	2	1	6	6	5	5	2	1	1	1	6	4	4	3	3	3	3	3	2	3	2	2	2	2	3
md	848				2	1	5	2	4	2	2	2	1	1	1	1	7	7	7	7	3	1	1	1	5	4	3	4	5	6	3	3	6	6	3
md	849				3	2	7	2	7	6	6	4	1	1	1	1	7	7	7	7	1	1	1	1	5	4	5	2	6	7	4	1	7	7	7
md	850				4	1	7	2	2	6	4	3	4	4	5	4	3	3	2	2	6	4	2	2	3	3	2	3	2	2	3	3	2	2	3
md	851				4	1	7	2	7	1	1	7	4	4	3	2	1	1	1	1	1	1	1	1	7	7	7	7	7	7	7	7	1	1	1
md	852				4	1	8	2	1	1	1	1	4	4	4	3	4	4	4	5	5	3	3	3	4	5	4	4	2	2	2	2	4	5	4
md	853				3	1	7	2	4	5	5	4	5	4	5	3	3	3	3	4	4	3	3	3	4	4	3	3	3	3	4	3	4	4	3
md	854				6	1	8	1	2	1	4	1	6	2	1	3	6	6	7	6	1	1	1	2	7	6	7	7	1	6	7	5	4	3	4
md	855				6	1	8	1	1	1	1	1	7	7	4	4	4	4	4	4	4	4	4	2	7	4	4	4	7	7	4	6	6	2	2
md	856				4	1		1	4	5	5	4	4	4	3	4	4	4	4	4	3	2	4	3	4	3	2	3	2	2	2	1	5	5	4
md	857				4	1	7	2	1	4	1	1	7	7	7	6	1	1	1	1	4	1	1	1	5	5	5	5	2	2	3	2	4	4	1
md	858				2	1	4	2	1	1	1	1	6	6	6	5	2	2	2	1	3	4	3	4	4	4	3	5	3	3	5	4	1	1	1
md	859				6	1	8	2		1	1	1	6	6	4	6	6	4	4	4	1	1	1	1	4	4	4	1	7	7	7	5	7	7	7
md	860				5	1	8	2	1	1	1	1	1	1	1	1	1	1	1	1	1	1	1	1	7	7	6	6	1	1	1	1	6	6	6
md	861				6		1	1		5	5	6	7	6	7	7	6	7	7	5	6	7	4	7	5	4	4	4	2	3	5	2	2	1	4
md	862				5	1	8	1	1	2	1	1	6	6	6	5	2	2	2	2	5	2	3	5	5	4	6	6	5	5	5	3	6	6	6
md	863				3	1	4	2	1	1	1	1	5	6	3	3	1	1	1	1	1	1	6	1	4	5	3	6	7	7	2	5	1	1	1
md	864				7	1	8	2	1	1	2	2	2	1	1	1	7	7	7	7		2	2	2	7	7	7	5	2	1	1	3	5	1	4
md	865				4	1	8	1	5	5	5	5	5	6	5	5	4	4	4	4	5	4	3	3	4	4	4	5	2	2	7	2	5	5	5
md	866				3	2	6	2	3	2	2	4	5	5	4	3	5	5	4	4	3	2	2	2	5	5	5	5	4	5	5	3	5	5	5
md	867				2	1	5	2	5	5	5	5	4	6	4	4	3	3	3	4	4	4	4	4	4	4	4	4	4	5	4	4	6	6	6
md	868				4	1	7	1	4	4	4	1	7	7	7	7	1	1	1	1	5	1	4	5	3	1	2	4	1	5	5	4	5	1	4
md	869				4	1	7	2	6	4	6	4	4	4	4	4	4	4	4	4	1	1	2	1	4	3	4	4	3	2	4	4	2	2	1
md	870				6	1	8	2	1	1	1	1	2	4	2	1	2	2	1	1	4	3	2	4	3	2	4	4	4	4	4	3	4	4	4
md	871				3	1	6	2	1	1	1	1	1	1	1	1	1	1	1	1	1	1	1	1	4	4	4	4	1	1	1	1	1	1	1
md	872				6	1	8	2	1	2	1	1	5	5	4	4	1	1	1	4	4	2	4	4	1	4	1	4	4	4	4	4	1	1	1
md	873				3	1	6	1	4	4	4	4	6	6	5	5	5	5	5	4	5	4	4	5	5	5	4	5	3	3	3	3	4	3	3
md	874				4	1	8	1	1	2	2	2	5	5	5	6	4	4	4	4	5	4	4	4	4	4	4	4	2	2	4	2	4	4	4
md	875				2	1	5	2	4	5	3	4	4	4	4	4	2	2	2	2	4	2	4	4	5	5	5	5	3	3	5	4	5	5	4
md	876				3	1	7	1	6	5	5	5	5	5	5	4	4	3	3	3	3	2	2	2	4	3	2	2	5	2	2	1	3	3	3
md	877				4	1	7	1	1	2	1	2	6	6	5	4	1	1	1	1	2	1	2	2	4	4	4	4	6	6	5	4	2	2	2
md	878				6	1	8	2	1	1	1	1	7	1	1	1	1	1	1	1	1	1	1	1	1	7	7	4	1	1	1	1	1	1	1
md	879				5	1	8	2	2	2	2	2	6	3	3	3	3	4	4	4	4	4	4	4	4	4	4	4	4	4	4	4	4	4	4
md	880				3	1	7	2	5	3	4	4	3	3	3	2	2	2	2	5	2	1	1	1	7	6	7	4	5	5	3	2	2	2	5
md	881				4	1	7	2	1	1	1	1	1	1	1	1	4	4	4	4	4	4	4	4	6	6	6	5	4	4	4	4	4	4	1
md	882								6	6	6	6	5	5	5	5	4	4	4	4	5	4	4	4	6	6	6	6	3	3	4	5	5	5	6
md	883				4	1	8	2	2	2	2	2	2	2	4	2	4	4	3	2	4	2	2	4	5	4	4	3	2	2	3	2	2	2	2
md	884				2	1	5	2	5	5	6	5	6	4	5	4	3	2	2	2	5	3	3	3	5	4	4	3	5	5	5	4	3	3	3
md	885				3	1	7	2	4	5	5	4	6	6	6	5	3	3	2	3	6	3	3	5	4	4	4	4	3	3	4	3	3	3	3
md	886				5	1	8	2	6	5	5	5	4	3	2	2	7	7	7	5	4	2	4	3	6	3	5	2	5	2	5	3	6	6	6
md	887				3	1	7	1	5	7	4	1	1	2	2	2	1	1	1	1	1	1	4	4	4	1	1	1	7	7	7	1	1	7	7
md	888				4	2	7	2	1	1	1	1	4	4	4	4	4	4	4	4	3	3	2	2	4	4	4	5	5	5	5	3	4	4	4
md	889				6	2	8	2	5	5	4	1	7	5	7	7	1	1	1	1	4	4	5	5	7	6	4	4	2	2	2	2	5	4	1
md	890				4	1	7	2	5	4	4	5	4	5	4	4	2	4	4	4	5	4	4	4	4	4	4	4	4	4	6	4	4	4	5
md	891				7	1	8	1	1	1	1	1	1	1	1	1	1	1	1	1	1	1	1	1	7	6	4	4	1	4	2	2	1	1	1
md	892				4	1	7	1	2	7	2	1	4	2	2	2	1	1	1	1	1	1	1	1	5	5	6	4	7	7	6	1	1	1	3
md	893				2	1	5	1	6	5	6	4	3	3	3	3	4	4	4	4	4	4	3	3	6	6	6	5	5	5	4	4	5	5	5
md	894				3	1	7	2	4	4	3	4	6	3	6	5	3	3	3	3	4	4	3	4	4	4	4	5	4	3	5	3	2	2	2
md	895				6	1	8	1	1	1	1	1	4	2	4	4	6	6	7	6	4	4	4	4	5	5	5	4	1	1	2	1	4	4	2
md	896				4	1	6	2	1	1	1	1	6	1	2	2	1	1	1	1	3	1	1	1	4	2	2	3	1	1	4	1	1	1	1
md	897				3	1	6	1	1	1	1	1	7	7	7	7	1	1	1	1	4	4	4	6	5	5	5	5	3	4	2	3	5	5	4
md	898				3	1	5	2	4	6	4	4	4	4	4	4	4	4	4	4	4	4	2	4	7	5	7	5	5	5	5	3	5	5	5
md	899				3	1	5	2	7	7	7	7	5	5	5	5	5	5	5	5	7	7	7	7	6	6	7	4	4	4	2	4	4	4	2
md	900				3	1	7	1	5	5	5	6	6	6	6	5	5	4	4	5	3	2	2	2	5	5	4	5	6	6	7	6	4	4	5
md	901				4	1	7	2	5	2	3	6	2	3	1	1	4	4	4	5	1	1	1	1	7	7	6	7	5	5	5	4	1	2	4
md	902				6	1	8	2	1	1	1	1	4	4	3	2	1	1	1	1	2	4	2	2	4	4	4	3	1	2	4	2	1	1	1
md	903				3	2	7	2	1	1	1	1	1	1	1	1	1	1	1	1	4	1	2	2	4	4	4	5	1	1	1	1	1	1	1
md	904				4	1	7	2	3	3	3	3	4	4	4	4	5	5	5	2	2	2	2	3	4	3	2	4	2	5	5	5	1	4	4
md	905				3	1	7	1		2	2	2	2	2	6	4	4	4	4	4	2	2	2	2	4	3	3	3	3	3	3	2	2	2	3
md	906				3	1	5	2	4	5	6	4	5	5	3	3	2	2	2	3	3	4	2	2	2	2	2	4	5	5	3	2	2	2	2
md	907				3	1	5	2	1	1	1	1	6	7	6	6	2	1	2	1	3	1	2	5	3	3	5	5	5	5	5	2	1	2	2
md	908				2	1	5	2	7	7	7	4	7	6	6	6	1	1	2	1	4	2	2	2	5	3	2	6	2	1	2	2	1	1	1
md	909				5	1	8	2	2	2	2	2	6	6	5	3	2	2	2	2	5	4	2	2	4	4	2	4	2	2	6	2	2	2	2
md	910				5	1	8	1	4	4	4	1	7	7	6	5	5	5	5	5	2	1	1	1	4	4	4	4	7	7	7	1	7	1	1
md	911				3	1	7	1	2	2	6	2	2	2	2	2	2	2	4	3	2	1	3	2	7	6	6	5	4	5	5	6	6	6	4
md	912				6	1	8	2	1	1	1	1		3	4	1	1	1	1	1	2	1	1	1	4	1	1	1	1	3	1	1	2	1	1
md	913				4	1	7	1	6	6	6	4	2	1	1	1	4	4	5	4	1	1	1	1	6	7	6	6	6	7	5	4	6	6	6
md	914				4	1	8	2	2	2	2	2	5	6	2	3	1	1	1	1	2	1	1	1	5	5	5	5	2	3	2	3	1	1	3
md	915				4	1	7	1	4	5	4	6	3	4	2	2	4	5	5	2	2	2	3	4	4	2	2	2	4	4	4	2	6	6	5
md	916				6	1	8	1	4	2	2	1	2	2	2	2	1	2	2	2	3	2	2	2	2	3	3	4	4	3	3	3	2	2	2
md	917				7
md	918				4	1	7	1	1	1	1	1	5	4	3	3	1	1	1	1	2	1	2	2	6	5	7	6	5	5	6	5	1	1	5
md	919				2	2	5	2	5	4	4	4	4	3	3	3	4	4	4	4	1	1	1	1	4	4	4	4	4	4	4	4	3	4	6
md	920				4	1	8	2	2	2	2	2	5	5	4	3	5	5	5	5	3	2	2	2	5	5	5	4	5	6	6	5	2	2	2
md	921				3	1	6	1	6	7	7	7	4	4	5	4	4	4	4	4	2	4	4	4	6	6	6	6	4	4	4	2	6	6	6
md	922				2	1	4	2	7	7	4	4	4	2	2	2	1	1	1	1	1	1	1	1	4	4	4	6	3	2	4	1	1	1	1
md	923				4	2	2	2	1	1	5	1	7	7	5	5	5	4	5	3	3	1	1	1	5	4	4	4	6	6	5	5	4	4	4
md	924				5	1	8	1	2	3	3	2	4	5	4	2	4	4	4	3	4	3	4	4	5	4	3	3	4	4	4	3	4	4	4
md	925				3	2	6	2	1	1	1	1	4	2	2	2	4	4	4	1	1	1	1	1	5	5	6	5	1	3	3	2	1	1	1
md	926				3	1	7	1	5	4	3	3	5	5	5	5	5	5	4	4	6	5	5	6	4	3	3	3	4	4	4	2	5	5	5
md	927				4	1	7	2	4	6	6	4	5	4	4	4	3	3	3	3	4	3	3	3	4	4	4	3	5	5	5	4	7	6	4
md	928				5	1	7	1	4	4	4	4	4	4	4	4	4	4	4	4	4	4	4	4	4	4	4	4	4	4	4	4	4	4	4
md	929				4	1	8	2	1	1	1	1	4	6	3	3	2	2	2	2	6	3	3	3	3	3	3	4	3	2	2	2	1	1	1
md	930				4	1	7	2	1	1	1	1	1	1	1	1	1	1	1	1	1	1	1	1	1	1	1	1	1	1	1	1	1	1	1
md	931				3	2	6	1	1	7	1	1	4	4	4	4	4	4	7	7	1	1	1	1	4	4	4	7	4	4	6	1	1	1	1
md	932				4	1	7	1	2	2	2	2	7	7	7		2	2	2	2	6	6	6	6	2	2	2	2	2	5	3	2	4	4	4
md	933				5	1	8	2	1	1	1	1	6	6	6	5	3	2	2	2	2	2	2	2	6	6	6	6	5	5	5	5	6	6	6
md	934				5	1	8	2	1	1	1	1	6	6	6	4	1	1	1	1	5	1	5	5	4	4	1	1	1	1	1	1	7	4	5
md	935				5	1	8	2	4	1	1	1	4	4	4	4	4	4	4	4	4	4	4	4	4	4	4	4	4	1	1	1	1	1	1
md	936				4	1	7	2	1	1	1	1	6	6	6	5	2	2	2	1	6	3	2	6	5	5	3	3	2	2	2	1	2	2	1
md	937				4	2	7	2	4	5	5	6	6	6	5	5	1	1	1	1	4	3	5	3	5	5	4	4	3	3	5	3	4	4	1
md	938				6	1	8	2	1	1	1	1	7	7	7	7	3	2	1	1	2	2	2	2	2	4	6	1	6	7	6	4	3	1	5
md	939				5	2	8	2	4	5	2	4	5	7	3	3	1	1	1	1	5	3	3	3	6	6	6	7	7	5	5	2	5	5	3
md	940				2	2	5	2	4	4	4	4	7	7	6	6	2	2	3	2	3	3	3	4	4	5	5	5	5	6	5	2	4	4	2
md	941				5	1	8	1	4	4	6	1	4	3	3	3	6	6	6	6	4	2	2	2	6	6	6	6	4	5	5	4	2	2	4
md	942				3	2	7	2	3	3	3	3	6	6	4	6	4	4	4	4	4	2	2	4	5	4	3	4	5	4	4	2	6	6	4
md	943				4	1	7	1	7	7	7	7	7	7	7	7	7	7	7	7	2	1	7	2	5	4	7	7	7	7	7	7	7	7	1
md	944				5	1	7	2	2	1	1	1	2	1	1	6	4	4	6	6	2	1	1	1	5	5	5	5	2	1	6	2	7	7	7
md	945				3	1	7	1	1	1	1	1	7	7	7	7	4	4	4	4	3	3	3	3	3	3	3	4	4	5	5	3	1	1	1
md	946				3	1	6	2	5	5	5	5	3	4	3	2	3	3	3	3	3	2	2	2	4	3	3	4	3	2	3	2	3	3	5
md	947				5	1	8	2	1	1	1	1	1	1	1	1	1	1	1	1	5	2	1	1	4	4	4	4	2	2	2	1	4	4	4
md	948				4	1	7	1	1	1	4	1	6	6	5	4	4	2	2	4	7	3	2	3	5	5	5	4	6	5	6	5	1	1	1
md	949				4	1	7	2	1	4	3	1	6	3	2	2	2	2	2	1	2	1	1	3	2	2	4	4	2	1	1	1	7	7	4
md	950				5	1	8	2	1	1	1	1	1	1	1	1	1	1	1	1	1	1	1	1	6	6	6	1	1	1	1	1	1	1	1
md	951				5	1	8	1	4	4	4	4	7	6	6	5	1	1	1	1	4	1	2	3	6	5	7	4	2	2	3	2	6	6	6
md	952				3	1	6	2	1	1	2	1	3	4	2	2	2	5		1	1	1	7	1	6	6	6	6	6	5	5	4	1	1	1
md	953				4	1	8	2	2	2	2	2	3	3	3	3	3	3	3	3	3	3	3	3	3	3	3	3	3	4	4	3	4	3	2
md	954				4	1	8	2	4	4	4	4	1	1	1	1	1	1	1	1	1	1	1	1	1	7	1	7	7	1	1	1	1	1	4
md	955				4	1	7	2	1	1	1	1	1	2	2	2	1	1	1	1	1	1	1	1	4	4	4	4	6	6	5	2	1	1	1
md	956				4	1	8	2	1	1	1	1	1	1	1	1	7	7	7	1	1	1	1	1	1	1	1	1	1	1	1	1	1	1	1
md	957				4	1	8	2	2	2	2	4	4	4	4	3	4	4	5	4	4	4	3	3	5	5	5	4	4	4	5	2	2	2	5
md	958				5	1	8	2	1	1	1	1	7	4	1	2	1	1	1	1	2	1	2	2	4	3	4	4	5	6	4	4	2	2	1
md	959				4	2	8	2	4	5	5	5	4	4	4	4	5	5	5	5	2	2	2	3	6	6	6	5	6	5	5	2	6	6	6
md	960				4	1	7	1	4	7	7	7	4	3	3	3	4	4	4	4	3	2	2	2	2	2	2	2	2	2	2	7	7	7	7
md	961				5	1	8	1	6	5	5	4	7	7	7	7	1	1	4	1	5	3	6	6	7	7	7	4	5	6	5	3	1	1	4
md	962				4	2	6	1	7	7	7	1	2	2	1	1	1	1	1	1	1	1	1	1	1	1	1	7	7	2	2	1	1	1	6
md	963				5	2	8	2	1	1	1	1	6	6	4	4	4	7	7	4	5	1	7	4	7	7	7	4	2	3	6	5	1	4	1
md	964				4	1	8	2	1	2	1	1	2	2	2	2	1	1	1	1	4	2	2	3	7	6	6	5	1	3	3	2	2	2	1
md	965				5	1	8	1	7	2	7	7	4	4	4	2	4	4	4	4	2	3	1	4	7	7	7	5	1	2	2	2	1	1	1
md	966				3	1	6	2	1	1	1	1	7	7	7	7	7	6	6	2	6	7	1	1	7	7	7	4	1	2	1	1	1	1	1
md	967				3	1	7	2	4	4	4	4	4	4	4	4	4	4	4	4	4	4	4	4	4	4	4	4	4	4	4	4	4	4	4
md	968				5	2	8	2	2	2	2	2	2	2	2	2	1	1	1	1	2	2	1	1	3	3	3	4	5	5	5	4	3	1	2
md	969				4	1	8	2	4	4	4	4	4	5	2	3	5	6	5	3	3	1	1	1	6	5	4	4	5	5	5	5	2	2	3
md	970				3	1	6	2	2	2	2	2	2	2	2	2	2	2	2	2	2	2	2	2	2	2	2	4	2	2	2	2	2	2	2
md	971				2	1	5	1	4	4	4	5	6	6	6	5	3	3	3	4	3	4	4	4	5	5	5	5	4	5	5	3	3	3	4
md	972				5	1	7	1	4	3	3	3	3	3	2	2	7	7	6	6	3	2	2	2	6	5	5	4	5	5	2	2	7	7	7
md	973				5	1	8	1	7	3	2	6	1	1	1	1	1	1	1	1	7	1	7	1	4	4	1	7	1	1	1	1	3	1	4
md	974				5	1	8	2	1	1	1	1	4	4	1	1	1	1	1	1	1	1	1	1	7	7	7	4	1	4	1	1	1	1	1
md	975				5	1	7	2	1	1	1	1	3	3	3	3	3	3	3	3	3	1	3	3	3	3	3	1	4	3	3	2	1	1	1
md	976				3	1	6	2	4	7	7	3	7	7	7	7	1	1	1	4	7	4	4	7	4	4	4	7	4	4	4	1	4	4	7
md	977				5	1	8	1	2	2	2	1	1	1	1	1	1	1	1	1	1	1	1	1	4	4	2	2	5	5	6	4	1	1	1
md	978				5	1	8						4	4	4	4	4	4	4	4	4	3	3	4	3	2	4	4	4	4	4	3	4	4	5
md	979				3	1	7	1	5	5	5	1	6	6	5	5	4	4	4	4	5	1	1	1	5	5	4	4	4	4	4	4	5	1	5
md	980				3	1	6	2	6	4	3	3	2	2	2	1	1	1	1	1	4	1	1	1	5	4	3	4	1	5	4	2	1	1	1
md	981				4	1	8	2	1	1	1	1	6	3	4	4	5	5	5	5	2	1	1	1	2	2	5	4	1	5	3	1	1	1	1
md	982				5	1	8	1	7	5	5	5	2	2	2	1	1	1	1	1	2	1	1	6	5	5	1	5	1	1	2	1	7	7	6
md	983				4	1	8	2	4	4	4	4	5	5	4	3	5	5	5	4	3	2	1	1	3	1	1	4	1	7	6	5	7	7	7
md	984				4	1	8	1	4	4	5	4	4	4	4	4	4	2	2	2	2	2	2	4	6	6	6	4	5	4	4	4	4	4	4
md	985				4	1	8	2	1	2	1	1	4	5	4	4	2	2	2	1	5	3	4	2	4	3	3	5	2	2	5	2	5	2	2
md	986				4	1	7	2	2	2	2	2	6	5	5	5	5	5	5	5	4	3	2	3	6	5	5	5	5	5	6	4	2	2	2
md	987				7	1	8	1	7	7	7	7	4	4	4	1	1	1	1	1	4	1	1	4	7	7	7	4	4	4	4	4	4	4	4
md	988				4	1	7	2	2	3	3	5	7	6	6	6	2	2	2	3	6	3	4	5	4	6	6	4	2	3	2	2	4	4	2
md	989				7	1	8	1	7	5	6	4	6	6	6	5	4	4	5	5	5	5	5	6	7	7	7	4	5	5	6	6	2	1	6
md	990				5	1	8	2	1	1	1	1	7	7	7	7	6	6	6	4	6	5	4	4	4	4	4	4	2	2	1	2	1	1	1
md	991				3	1	6	1	2	4	2	2	5	6	5	6	2	2	3	2	3	3	3	2	5	5	5	5	5	5	4	4	3	2	2
md	992				5	1	8	1	1	1	2	2	4	3	3	3	6	6	6	6	7	7	7	2	4	4	4	3	4	4	3	3	4	4	2
md	993				3	2	6	2	2	2	2	2	6	6	5	6	2	2	2	2	3	3	5	5	6	6	6	5	5	5	5	3	3	3	2
md	994				4	1	8	2	4	6	6	1	7	4	4	4	4	4	4	1	1	1	7	4	1	1	1	1	1	4	7	1	1	1	4
md	995				5	1	8	2	4	3	4	3	5	4	5	4	5	5	5	4	3	4	4	4	4	4	4	4	3	3	5	2	5	5	4
md	996				4	1	8	1	1	1	1	1	7	7	4	4	4	4	4	4	1	1	1	1	4	4	4	4	7	7	7	7	1	1	1
md	997				7	1	8	1	1	3	1	1	3	3	2	2	5	6	7	5	4	3	3	4	4	4	4	4	4	5	5	3	2	2	3
md	998				4	1	8	2	1	1	1	1	2	2	1	1	6	6	6	4	2	1	1	2	6	5	5	4	4	4	4	2	7	7	1
md	999				4	1	7	2	1	1	1	1	4	4	4	4	1	1	1	1	4	4	4	4	7	7	7	4	4	4	4	1	4	1	4
md	1000				6	1	8	1	4	1	4	4	7	5	4	4	4	4	4	4	4	3	5	5	2	2	2	1	4	4	4	2	4	4	4
md	1001				3	2	6	2	2	2	2	2	4	4	4	4	2	2	2	2	4	3	2	2	4	4	5	4	4	4	4	4	2	2	2
md	1002				3	2	7	2	2	4	4	4	5	4	4	2	5	5	5	4	3	4	4	4	3	4	3	4	3	3	3	2	3	3	5
md	1003				4	1	8	1	4	4	5	4	4	4	4	3	2	2	2	4	2	2	3	3	5	4	4	4	3	3	3	3	3	3	4
md	1004				5	1	8	1	7	7	7	5	4	4	1	2	5	4	4	1	2	1	2	1	6	4	5	4	3	1	2	5	4	4	4
md	1005				7	1	8	1		4	5	1	4	4	3	2	3	3	3	4		2	2	2	6	5	5	5	4	5	4	4	5	4	5
md	1006				4	1	8	2	1	2	1	1	1	3	3	1	3	5	4	2	1	4	2	3	2	2	2	3	4	5	2	4	1	1	4
md	1007				4	1	8	1	1	1	1	1	6	6	4	4	2	2	4	2	5	2	2	5	2	2	1	3	2	3	3	2	2	2	1
md	1008				2	2	5	1	5	5	5	5	5	5	5	5	3	2	2	1	3	2	1	3	5	5	5	5	3	1	1	1	4	4	4
md	1009				4	1	7	1	4	6	5	5	5	5	3	4	2	2	2	2	1	1	3	2	6	6	5	5	4	6	6	6	3	2	5
md	1010				5	1	8	2	1	3	1	1	7	7	6	5	2	2	3	2	2	2	6	4	1	2	2	1	2	6	6	1	3	3	3
md	1011				4	1	7	2		1	1	1	7	6	4	4	4	4	4	4	5	7	1	1	7	4	4	4	5	5	5	4	1	1	1
md	1012				2	2	6	2	4	1	4	5	7	6	6	5	1	1	1	1	4	1	1	1	6	6	4	7	5	5	5	1	4	4	5
md	1013				6	1	8	2	1	1	1	1	4	2	5	3	1	1	2	2		3	6	4	5	5	4	4	2	2	2	2	1	1	1
md	1014				3	1	7	2	4	4	4	4	7	7	7	4	4	4	4	4	4	4	4	4	4	4	4	4	4	4	4	4	4	4	4
md	1015				5	1	8	2	2	2	2	2	6	6	6	6	4	4	4	4	4	4	4	4	5	5	4	4	4	4	4	4	4	4	4
md	1016				3	1	7	1	1	1	1	1	7	7	7	7	1	1	1	1	5	1	3	5	1	7	1	4	5	5	5	2	1	1	1
md	1017				4	1	8	1	1	2	2	2	6	6	6	4	3	2	4	4	5	2	6	6	5	4	2	4	5	5	5	2	1	1	5
md	1018				4	1	7	2	1	2	3	2	4	5	2	2	4	5	1	1	1	1	1	1	4	3	6	5	4	3	2	2	2	1	1
md	1019				3	1	6	2	5	5	4	4	6	6	6	6	3	3	3	2	4	3	3	4	3	4	4	5	2	4	2	1	1	1	1
md	1020				4	1	8	2	1	1	1	1	4	4	4	4	4	4	5	1	1	1	1	1	3	6	4	2	5	6	6	1	7	7	7
md	1021				6	1	8	1	7	7	7	6	2	1	1	1	7	7	7	1	7	1	1	7	7	7	7	7	1	7	7	7	7	7	7
md	1022				3	1	6	1	6	7	6	6	7	7	7	7	3	2	2	2	1	1	5	3	4	5	4	4	7	7	5	3	1	1	1
md	1023				3	1	6	2	1	2	2	1	5	5	4	5	4	4	4	2	3	1	1	1	3	2	4	4	7	6	6	3	2	2	1
md	1024				4	1	7	2	1	2	1	1	2	2	2	2	1	1	1	1	1	1	1	1	5	5	4	4	1	1	1	1	2	1	1
md	1025				3	2	7	2	4	4	4	4	4	4	4	4	2	2	2	2	4	2	2	3	5	5	5	5	2	3	2	2	2	2	2
md	1026				4	1	7	2	2	2	2	2	2	2	6	2	5	2	5	2	2	2	2	2	6	6	6	4	4	2	3	4	6	4	2
md	1027				5	1	8	2	4	4	4	4	5	5	4	4	4	4	4	4	5	4	4	4	4	4	4	4	4	4	4	4	4	4	4
md	1028				4	1	8	2	5	5	2	2	6	6	6	6	4	4	4	4	4	4	5	5	5	5	4	4	3	3	4	4	5	5	4
md	1029				3	1	7	2	1	1	1	1	7	6	6	6	1	1	1	1	3	1	5	2	4	4	5	2	2	3	1	2	1	1	1
md	1030				6	1	8	1	4
md	1031				4	1	8	1	1	5	1	1	4	6	3	2	2	2	2	2	2	2	2	4	4	4	5	5	2	2	2	2	2	2	2
md	1032				5	1	8	1	5	5	4	5	4	5	4	3	3	2	3	5	3	1	4	3	6	6	6	5	2	2	4	2	6	6	6
md	1033				5	1	8	1	2	7	2	2	1	2	2	1	1	1	1	1	1	1	1	1	7	7	7	7	1	1	2	2	4	4	4
md	1034				5	1	8	1	7	4	5	5	4	3	3	3	3	3	4	4	1	1	1	1	5	4	5	6	5	3	3	4	3	3	5
md	1035				4	1	8	2	5	6	6	5	7	6	6	6	4	4	4	4	6	4	6	6	5	5	6	5	7	7	6	5	5	5	5
md	1036				6	1	8	1	2	2	2	2	5	6	5	5	2	3	3	2	3	1	3	4	5	4	3	4	3	5	4	3	4	5	5
md	1037				6	1	8	2	1	1	1	1	7	7	7	7	1	1	1	1	1	1	1	1	1	1	1	1	1	1	1	1	1	1	1
md	1038				5	1	8	1	1	1	1	1	6	6	6	4	4	3	3	1	4	4	1	4	4	5	5	4	4	4	4	5	1	1	4
md	1039				3	1	7	1	4	5	7	4	5	5	4	4	4	4	5	4	2	4	6	4	5	6	6	5	4	5	5	5	4	2	5
md	1040				6	2	8	2	1	1	1	1	1	1	1	1	1	1	1	1	1	1	1	1	7	5	4	4	1	1	1	1	1	1	1
md	1041				3	2	6	2	4	6	6	6	5	7	4	4	5	5	6	5	3	2	2	2	5	4	6	5	5	6	6	5	4	4	3
md	1042				4	1	6	2	7	4	4	4	7	7	3	3	1	1	1	1	1	1	3	3	6	5	5	3	6	6	5	2	4	4	4
md	1043				3	2	7	2	2	3	2	1	6	5	5	5	2	2	3	2	4	3	3	5	6	6	6	5	3	3	5	2	3	3	3
md	1044				4	1	8	1	4	2	5	4	5	5	4	4	5	5	5	4	3	4	4	4	4	4	5	4	3	3	3	3	5	5	4
md	1045				6	1	8	2	1	1	1	1	1	2	2	2	2	2	2	2	1	1	1	1	7	7	7	4	7	7	1	2	1	1	1
md	1046				7	1	8	1	1	1	1	1	2	2	2	2	6	4	6	7	2	1	2	1	7	4	6	6	4	4	4	4	7	7	4
md	1047				4	1	8	2	1	1	1	1	6	6	6	2	1	1	2	1	4	2	2	2	4	4	4	3	2	4	2	1	2	1	1
md	1048				5	1	8	1	1	1	1	1	1	1	1	1	1	1	1	1	3	1	1	1	6	5	5	6	1	1	1	1	4	4	4
md	1049				4	1	7	1	6	3	6	7	7	7	7	2	5	3	5	1	4	1	1	1	6	4	7	1	1	1	7	1	7	5	5
md	1050				4	2	5	2	2	1	1	1	4	4	2	1	4	4	4	4	3	2	1	1	6	5	4	4	5	5	5	1	6	5	7
md	1051				3	1	7	1	5	5	5	1	4	4	4	4	1	1	1	1	4	1	1	1	4	5	4	4	1	1	4	1	1	4	1
md	1052				4	1	7	2	2	4	2	2	3	2	2	1	1	1	4	4	4	1	4	2	6	5	5	5	1	1	1	1	4	4	1
md	1053				7	1	8	1	1	1	1	1	1	1	1	1	1	1	1	1	1	1	1	1	1	1	7	1	1	6	6	4	7	1	1
md	1054				5	1	8	2	1	1	1	1	1	1	1	1	1	1	1	1	1	1	1	1	6	6	6	2	1	6	2	4	6	4	5
md	1055				4	1	7	2	2	1	2	2	7	6	5	6	4	4	4	4	4	4	4	4	5	5	5	5	4	4	4	3	3	2	2
md	1056				4	1	7	2	7	4	5	4	5	5	1	2	5	4	6	6	1	1	6	1	5	6	6	6	7	5	5	6	4	4	5
md	1057				5	1	8	2	1	1	1	1	4	4	1	1	4	4	4	4	4	4	4	4	5	5	5	5	4	4	5	3	6	6	4
md	1058				6	1	8	1	1	1	1	1	1	1	1	1	1	1	1	1	1	7	1	1	7	7	7	3	3	1	1	1	1	1	1
md	1059				4	1	7	2	1	1	1	1	5	5	3	2	4	2	4	1	1	1	2	2	5	4	6	4	3	3	5	2	2	2	2
md	1060				3	1	6	1	5	2	2	4	7	7	7	7	1	1	1	1	1	1	1	1	7	7	7	7	4	5	1	1	1	1	1
md	1061				5	1	8	2	1	4	6	1	6	6	3	3	4	4	5	4	4	1	1	1	4	4	1	4	1	5	2	2	7	6	4
md	1062				4	1	7	2	6	6	6	4	4	4	2	2	4	5	5	6	4	4	2	2	6	6	6	5	4	4	5	4	3	3	5
md	1063				5	1	8	2	1	1	1	1	1	1	1	1	4	4	4	4	1	1	1	1	4	4	4	4	1	1	1	1	4	4	4
md	1064				5	1	7	1	7	7	7	7	1	1	1	1	4	4	4	7	1	1	1	1	7	7	7	7	4	4	1	1	4	4	4
md	1065				4	1	7	2	2	2	2	2	5	5	4	4	2	2	2	2	5	4	5	5	2	2	2	2	2	2	5	2	5	5	5
md	1066				4	1	7	2	1	3	3	1	7	6	6	6	1	1	4	1	3	2	2	4	3	4	4	5	3	5	3	2	2	2	2
md	1067				4	2	7	2	6	5	5	4	4	4	4	2	2	2	2	4	4	2	2	2	5	4	4	4	5	5	5	2	2	2	2
md	1068				5	2	8	2	4	5	4	4	5	5	4	4	4	5	5	4	3	3	3	3	5	4	4	4	5	4	4	4	5	5	4
md	1069				5	1	8	1	3	5	4	3	6	5	3	2	6	6	6	5	1	1	1	2	5	3	4	3	7	6	5	2	3	3	2
md	1070				6	1	8	1	2	7	7	1	5	5	2	4	6	6	6	6	5	5	5	4	6	6	7	5	1	2	6	6	3	3	6
md	1071				5	2	7	2	1	2	1	2	4	2	2	2	2	1	2	1	2	1	1	2	2	2	2	4	1	2	2	2	5	4	5
md	1072				5	2	8	2	5	4	5	5	2	1	1	1	6	6	6	4	2	1	3	2	5	4	6	2	2	2	2	1	5	5	5
md	1073				3	1	7	2	5	4	6	4	4	4	4	4	6	6	6	6	3	3	3	3	3	3	3	3	3	4	3	3	4	4	4
md	1074				3	1	7	2	5	6	5	4	7	7	5	6	4	3	3	4	5	3	4	3	5	4	5	4	5	5	7	6	4	4	4
md	1075				4	1	7	1	4	4	4	4	3	2	1	1	5	5	5	4	2	1	1	1	4	4	4	4	4	5	6	1	6	6	4
md	1076				4	1	8	2	2	2	2	2	3	4	3	4	4	4	4	4	5	3	4	3	4	3	4	4	5	5	5	2	2	2	2
md	1077				2	2	5	2	1	4	4	4	4	4	4	4	2	2	4	2	4	3	3	2	4	4	4	3	3	3	4	2	2	2	3
md	1078				5	1	8	1	2	3	3	3	4	3	3	3	4	4	4	3	3	3	3	4	4	3	3	3	3	3	3	4	5	4	4
md	1079				5	1	8	1	1	1	1	1	1	1	1	1	1	1	5	1	3	1	1	1	7	7	6	1	1	1	1	1	5	6	1
md	1080				5	1	8	1		1	1	1	4	2	3	2	1	1	3	1	3	1	1	3	3	2	4	3	3	4	3	2	3	4	1
md	1081				4	1	8	1	7	7	7	7	4	4	1	1	7	7	7	7	1	1	1	1	7	7	7	4	1	4	4	4	7	7	7
md	1082					1	8	1	5	4	4	4	4	4	4	4	4	4	4	4	4	4	4	4	4	4	4	4	4	4	4	4	4	4	4
md	1083				5	1	8	1	2	2	2	2	4	4	2	2	4	4	4	4	4	4	2	4	4	4	4	4	4	2	2	2	2	2	2
md	1084				6	1	8	1	4	4	2	4	1	1	2	2	6	6	6	4	4	4	4	3	4	4	4	2	4	2	2	2	4	4	4
md	1085				3	1	7	2	4	5	4	4	4	4	4	4	1	1	1	4	6	4	4	4	5	5	4	4	1	1	4	1	4	2	1
md	1086				6	1	8	1	1	1	1	1	1	1	1	1	1	1	1	1	1	1	1	1	1	1	1	1	1	1	1	1	1	1	1
md	1087				4	1	7	2	5	5	2	2	5	3	3	3	5	2	2	2	4	3	3	3	4	4	4	4	5	5	3	2	2	2	2
md	1088				4	1	8	1	3	7	5	6	4	2	1	1	1	1	1	1	5	1	3	1	5	5	4	5	2	2	2	2	2	1	4
md	1089				4	1	8	2	1	1	1	1	6	6	6	5	2	2	2	2	2	2	2	3	6	6	6	4	4	6	4	4	4	2	2
md	1090				5	1	7	2	3	4	4	7	4	1	1	1	3	3	7	4	4	4	4	4	7	7	7	2	1	1	5	5	1	1	4
md	1091				7	1	8	1	1	1	1	1	1	1	1	1	1	1	4	1	1	1	1	1	4	1	5	4	1	1	5	1	1	1	1
md	1092				4	1	7	2	1	2	1	1	7	4	7	7	3	3	3	3	3	4	2	3	4	3	3	4	3	3	5	3	4	4	4
md	1093				7	1	8	1	1	1	1	1	1	4	1	1	1	2	2	2	1	1	2	2	5	5	5	6	2	2	2	2	7	7	7
ns	1				1	2	2	2	7	4	7	6	6	5	4	3	3	4	4	5	2	1	2	1	5	5	6	7	5	4	5	3	6	5	7
ns	2				2	2	5	2	4	4	5	4	3	3	3	3	4	4	5	4	1	1	2	1	2	3	2	1	6	6	6	5	4	4	4
ns	3				3	2	6	2	4	4	4	4	2	2	2	2	4	4	4	4	4	2	3	2	4	4	4	4	2	2	2	2	4	4	4
ns	4				1	1	2	2	2	3	3	2	5	5	4	4	3	2	2	2	3	6	4	4	4	4	4	4	4	4	5	2	2	2	2
ns	5				1	2	4	2	4	5	5	5	5	4	3	3	2	1	1	1	1	1	1	1	4	2	3	5	4	4	3	2	3	3	2
ns	6				1	2	4	2	5	2	4	3	6	6	6	7	2	2	2	2	1	1	5	4	4	4	5	5	7	7	6	2	5	5	2
ns	7				1	2	1	2	5	4	5	3	6	5	4	4	3	4	4	3	4	3	2	4	2	2	2	4	5	4	4	3	5	5	3
ns	8				1	2	2	2	3	3	2	2	7	7	4	4	3	3	3	3	5	3	3	5	4	4	4	6	5	3	4	4	2	1	1
ns	9				1	2	3	2	5	5	5	4	4	4	4	3	4	4	3	3	3	2	2	2	4	3	3	5	4	3	5	4	4	4	4
ns	10				2	2	5	2	5	6	5	6	3	2	1	1	5	5	5	4	3	4	1	1	4	4	2	2	4	5	5	4	6	5	5
ns	11				2	2	5	2	7	5	5	4	3	1	1	1	6	4	4	4	4	4	4	4	3	1	1	1	2	2	5	4	4	4	4
ns	12				1	2	2	2	6	2	2	6	7	4	6	5	1	1	1	1	1	1	1	1	5	4	1	5	6	6	5	1	1	1	1
ns	13				1	2	4	2	1	1	1	1	1	1	1	1	4	4	4	4	3	2	2	2	5	5	4	5	4	5	5	5	2	2	2
ns	14				3	2	5	2	3	3	2	1	5	4	4	4	4	2	4	1	4	2	1	1	4	4	4	5	4	6	5	5	2	1	1
ns	15				2	2	5	2	1	1	1	1	1	1	1	1	1	1	1	1	1	1	1	1	1	1	1	1	1	1	2	1	1	1	1
ns	16				1	2	4	2	4	4	4	5	7	7	7	7	3	3	3	3	5	5	5	5	3	3	3	6	6	6	6	3	3	2	2
ns	17				1	2	1	2	2	3	3	4	3	3	5	6	1	1	1	1	4	2	2	3	2	2	2	2	6	5	7	5	3	3	4
ns	18				2	2	5	2	4	5	5	5	2	1	1	1	1	1	1	1	1	1	1	1	5	4	4	4	1	1	5	6	7	7	7
ns	19				3	2	6	2	5	5	5	6	6	5	4	5	2	2	2	4	5	5	5	5	4	4	4	4	4	4	5	5	5	5	6
ns	20				1	2	2	2	2	2	2	5	5	5	4	4	3	2	2	2	3	2	2	2	2	2	5	5	4	4	4	4	3	4	4
ns	21				1	2	2	2	4	5	5	5	6	7	5	7	4	4	4	4	3	3	3	3	3	4	4	5	5	5	5	3	4	4	4
ns	22				1	2	1	2	5	4	6	5	4	4	4	4	4	4	4	5	3	2	3	3	5	4	4	5	5	4	4	4	5	5	5
ns	23				1	2	2	2	4	4	4	4	5	5	5	5	4	4	4	4	3	3	3	3	5	3	3	5	3	3	6	2	2	2	2
ns	24				1	2	1	2	5	3	5	5	4	4	3	2	2	2	2	3	4	2	4	4	5	5	5	5	4	4	5	4	4	4	4
ns	25				1	2	1	1	5	4	4	4	6	5	4	5	5	5	4	3	3	3	3	3	4	4	4	4	5	4	5	5	2	2	4
ns	26				1	2	1	2	7	5	6	7	4	2	1	1	1	1	1	1	1	1	1	1	6	5	6	7	7	6	5	5	6	6	4
ns	27				1	2	4	2	5	5	4	5	3	2	3	1	4	3	3	1	2	1	1	1	4	4	3	4	2	2	2	3	4	4	4
ns	28				4	2	8	2	1	4	4	4	7	6	4		1	1	1	1	4	4	6	4	2	4	4	1	1	1	4	1	4	4	4
ns	29				1	2	2	2	7	6	5	5	5	3	4	3	3	3	3	3	3	3	3	3	2	2	2	5	1	3	3	5	5	5	5
ns	30				2	1	3	2	1	1	1	1	7	7	1	6	1	1	1	1	1	1	1	1	4	4	4	4	1	1	1	4	1	1	1
ns	31				4	1	7	2	2	2	2	2	6	6	5	6	3	3	4	4	2	2	4	1	4	4	5	5	6	4	6	4	6	1	2
ns	32				1	2	3	2	4	5	5	5	5	5	5	5	5	5	5	5	4	4	4	4	3	3	3	3	6	6	6	3	4	4	4
ns	33				1	2	1	2	4	4	4	4	6	6	6	6	1	1	1	1	7	3	3	5	3	4	3	5	3	3	2	1	1	1	1
ns	34				1	2	2	2	4	4	5	4	5	4	4	3	1	1	1	1	1	1	1	1	7	7	7	7	4	4	4	3	1	1	1
ns	35				1	2	4	2	4	4	5	4	4	4	2	2	4	4	4	4	3	1	1	1	4	4	4	4	5	5	5	3	4	4	1
ns	36				4	2	7	2	1	1	1	1	1	1	1	1	4	4	4	1	1	1	1	1	4	4	4	4	1	1	1	1	1	1	1
ns	37				1	2	4	2	4	4	4	4	3	3	1	1	1	4	4	4	1	1	1	1		1	1	6	1	1	1	1	1	1	1
ns	38				3	2	5	2	2	1	2	2	4	4	4	4	4	4	4	4	4	4	4	3	3	3	3	4	3	3	4	3	3	3	3
ns	39				1	2	2	1	5	5	5	5	5	5	3	3	2	2	2	2	3	2	2	2	4	4	4	3	3	4	4	2	2	1	1
ns	40				1	2	2	2	6	5	6	5	4	4	4	4	4	4	4	4	4	2	2	2	4	4	5	6	4	2	2	2	4	4	5
ns	41				1	2	2	2	4	4	4	4	4	3	3	3	4	4	4	4	3	2	2	2	3	4	2	3	2	4	3	2	2	4	4
ns	42				3	2	6	2	6	6	6	4	6	6	4	4	5	5	4	4	1	1	1	1	5	5	5	5	7	5	7	4	2	2	5
ns	43				1	2	2	2	5	5	5	5	5	5	4	4	5	4	4	5	2	4	3	4	3	3	3	4	4	4	2	2	6	6	4
ns	44				1	2	2	2	5	4	5	4	3		3	4	3	3	3	3	3	3	3	3	4	4	4	4	5	4	4	4	4	4	4
ns	45				2	2	3	2	1	1	1	1	5	5	3	3	3	3	3	3	3	3	2	2	3	3	3	3	4	4	4	2	1	1	1
ns	46				1	2	2	2	7	5	5	5	5	5	4	3	1	1	1	1	5	1	1	4	1	1	1	1	5	5	5	1	4	2	5
ns	47				2	2	2	2	6	6	6	6	5	5	3	3	4	3	4	4	3	3	3	3	4	4	4	5	4	3	3	3	5	5	4
ns	48				1	2	2	2	1	4	3	1	7	7	7	6	5	5	5	6	2	1	2	2	2	3	3	5	5	6	6	3	4	2	1
ns	49				1	2	1	2	4	4	4	5	4	4	3	3	6	6	6	6	3	3	3	3	4	4	3	3	6	6	6	6	4	4	4
ns	50				1	2	2	2	5	4	4	4	5	5	4	3	3	3	4	4	4	3	3	3	4	4	5	5	4	3	4	3	4	4	4
ns	51				1	2	2	2	7	6	4	4	7	5	5	4	1	1	2	2	1	1	1	1	3	3	4	7	5	4	4	2	6	6	6
ns	52				3	2	7	2	4	5	6	4	4	4	4	4	4	4	4	4	4	4	4	4	4	4	4	4	4	4	4	4	4	4	5
ns	53				4	2	7		4	5	4	4	5	4	4	4	4	4	4	4	3	4	3	4	4	4	4	4	5	5	5	5	5	5	4
ns	54				1	2	2	2	4	4	4	2	6	6	4	4	3	3	3	3	4	4	4	4	4	4	5	5	5	4	4	4	4	5	6
ns	55				1	2	3	2	1	1	5	2	5	5	1	2	3	3	6	4	1	1	1	1	5	4	5	5	7	7	7	7	1	1	4
ns	56				1	2	3	2	5	5	5	4	7	7	7	7	2	2	4	1	5	5	4	5	3	3	4	5	5	5	5	3	6	6	7
ns	57				1	2	4	2	5	3	6	5	5	6	3	5	6	5	6	6	2	2	4	3	5	3	3	6	6	6	3	3	6	6	7
ns	58				2	2	4	2	4	4	4	4	5	5	5	5	3	3	4	3	3	3	3	4	4	4	4	5	3	3	3	2	4	4	5
ns	59				1	2	2	2	4	3	3	3	4	2	3	1	5	4	5	3	3	2	3	3	3	3	3	5	4	3	3	3	4	4	3
ns	60				1	2	1	2	4	1	4	4	7	7	7	4	1	1	4	1	4	2	4	4	3	1	4	5	1	1	4	3	6	6	4
ns	61				1	2	2	2	4	5	4	6	4	4	2	3	2	3	3	3	5	3	3	4	6	5	5	5	3	4	6	6	2	2	2
ns	62				2	2	6	2	7	4	7	5	4	2	2	2	4	2	4	4	2	2	2	2	4	4	4	4	4	4	4	4	4	4	4
ns	63				1	2	4	2	4	4	5	4	4	4	4	4	4	4	4	4	4	4	3	3	4	3	5	5	3	3	4	3	5	4	4
ns	64				1	2	2	2	4	4	5	4	5	4	4	4	3	4	4	4	2	1	1	1	4	5	5	4	5	4	6	5	5	4	4
ns	65				1	2	1	2	6	6	6	6	5	5	3	3	4	4	6	6	3	2	2	2	3	3	3	6	5	5	6	5	3	3	3
ns	66				1	2	4	1	7	4	7	7	7	7	7	7	4	4	4	4	4	2	2	3	4	4	4	4	5	5	5	4	6	6	6
ns	67				1	2	1	2	5	5	5	7	7	7	7	5	6	6	6	6	3	2	2	2	3	2	2	4	3	4	4	3	4	4	4
ns	68				2	2	4	2	5	6	6	6	4	5	4	4	3	3	3	3	3	1	1	1	4	4	4	5	5	5	5	3	4	4	5
ns	69				1	2	1	2	4	3	5	4	3	2	2	2	3	2	1	1	1	2	1	2	3	2	2	4	6	6	7	4	5	3	2
ns	70				1	2	1	2	7	4	5	5	3	5	4	4	3	3	3	3	2	2	2	2	6	5	6	6	4	3	3	3	3	2	1
ns	71				1	2	2	2	5	5	5	5	6	6	6	5	2	2	3	2	2	2	2	2	3	3	3	6	6	6	6	5	5	5	5
ns	72				1	2	4	2	2	2	2	2	2	2	2	2	1	1	1	1	1	1	1	1	3	3	2	3	2	5	5	4	1	1	1
ns	73				4	2	8	2	4	4	4	4	4	4	4	4	4	4	4	4	4	4	4	5	6	6	6	6	2	2	2	2	2	5	4
ns	74				1	2	2	2	5	4	4	4	1	1	2	1	4	4	4	4	1	1	1	1	5	5	5	5	5	4	5	3	4	4	4
ns	75				3	2	2	2	7	5	4	5	7	7	5	5	2	2	2	4	2	2	2	4	5	4	4	5	4	4	4	2	2	2	2
ns	76				1	2	1	2	3	3	3	3	7	7	7	7	4	3	3	3	7	4	7	6	4	3	3	4	7	6	5	5	3	1	1
ns	77				1	2	4	1	7	5	5	7	7	6	5	4	1	1	1	1	1	1	1	1	7	4	6	5	4	3	3	2	4	2	1
ns	78				2	2	5	2	5	5	5	5	5	4	4	4	4	3	3	4	4	2	2	2	3	4	4	4	3	3	5	4		5	6
ns	79				1	2	3	2	5	5	4	6	7	7	6	4	1	1	1	1		4	4	5	4	5	4	6	5	2	2	1	4	4	4
ns	80				1	2	4	2	5	5	5	5	4	4	3	3	4	2	3	4	2	1	1	1	4	5	5	5	6	5	6	5	3	3	5
ns	81				1	1	4	2	4	4	4	4	4	4	4	4	4	4	4	4	4	4	4	4	4	4	4	4	4	4	4	4	4	4	4
ns	82				2	2	5	1	5	5	6	6	1	1	1	1	2	1	1	1	1	1	1	1	6	6	6	5	7	7	6	5	3	3	4
ns	83				1	1	3	2	4	4	4	3	1	2	2	2	2	2	3	3	1	1	1	1	4	4	4	4	2	3	4	1	3	3	3
ns	84				1	2	4	1	2	1	1	1	4	1	1	1	3	3	2	2	5	2	1	2	3	3	3	4	1	1	1	1	1	1	1
ns	85				3	2	7	2	5	4	5	5	5	5	5	5	4	3	3	3	4	4	4	4	4	4	4	4	4	4	4	2	6	6	6
ns	86				1	2	2	2	5	5	4	4	6	4	5	4	4	4	4	4	3	2	2	3	4	4	4	3	4	3	3	5	5	5	5
ns	87				1	2	1	2	5	7	5	5	7	7	5	6	4	3	4	4	5	3	2	2	3	3	3	5	4	3	3	3	4	4	5
ns	88				2	2	5	2	4	4	5	5	5	5	4	5	5	5	4	4	5	3	3	4	4	4	3	5	3	5	5	5	3	3	5
ns	89				1	2	2	2	4	5	5	5	3	3	4	1	4	4	4	3	3	3	2	2	4	4	4	4	3	3	3	3	5	5	4
ns	90				1	1	1	2	4	4	4	4	3	4	4	3	3	3	5	3	5	4	5	4	3	4	3	4	4	3	5	2	4	3	3
ns	91				3	2	7	2	6	6	5	6	2	2	2	2	5	5	5	5	1	2	3	4	5	5	5	5	1	1	2	2	6	6	6
ns	92				2	2	5	2	7	7	4	5	5	5	4	4	4	4	4	4	4	1	1	1	5	5	5	5	1	1	1	1	4	4	4
ns	93				1	2	4	2	6	5	5	5	7	7	7	7	4	4	5	4	5	3	5	4	4	4	4	4	4	3	3	3	5	5	5
ns	94				1	2	2	2	4	2	2	2	7	6	4	6	6	3	4	4	2	2	2	2	2	2	6	6	1	1	1	1	1	1	1
ns	95				2	2	2	2	6	6	6	4	1	4	3	2	4	2	2	2	2	2	2	2	4	4	4	4	6	5	5	4	4	4	1
ns	96				2	2	2	2	3	3	3	4	4	4	4	4	5	5	5	5	2	2	2	2	2	2	2	2	2	2	2	5	5	5	5
ns	97				1	2	3	2	5	5	4	4	7	7	7	6	1	1	1	1	1	1	3	3	4	4	4	4	7	7	7	5	4	4	2
ns	98				2	2	5	2	4	5	5	4	7	7	6	6	2	2	2	2	4	4	4	4	5	4	4	4	5	4	5	3	5	5	4
ns	99				1	2	4	2	2	2	2	1	1	1	1	1	6	6	6	6	1	1	1	1	1	1	1	1	6	7	5	4	6	6	4
ns	100				3	2	5	1	5	5	5	5	6	7	5	6	3	3	3	4	3	3	3	3	4	4	3	4	5	5	6	3	5	5	5
ns	101				2	2	4	2	4	5	4	4	4	5	4	4	4	1	1	1	4	4	5	5	5	4	5	5	4	2	2	2	7	7	5
ns	102				1	2	1	2	5	4	5	5	3	3	3	2	4	2	5	4	3	3	3	4	2	3	2	3	5	5	5	5	5	3	3
ns	103				1	2	1	2	4	4	4	6	5	5	4	3	3	3	3	3	3	3	3	3	2	2	2	4	4	3	3	4	3	3	3
ns	104				2	2	5	2	1	1	1	1	7	7	7	7	4	1	1	4	1	1	1	1	5	4	4	5	7	7	7	5	1	1	1
ns	105				3	2	7	2	4	4	4	4	4	5	4	4	5	5	4	4	4	4	4	4	5	5	6	5	5	5	6	4	7	7	5
ns	106				1	2	3	2	5	5	4	6	4	2	3	3	2	2	2	2	2	2	2	2	4	4	2	4	5	6	6	5	4	4	4
ns	107				2	2	2	2	5	4	4	4	3	3	4	2	4	3	3	4	3	3	3	3	3	3	3	3	3	3	3	3	3	3	3
ns	108				1	2	2	2	7	7	7	7	7	7	7	5	5	5	5	5	5	5	6	7	5	5	4	4	4	4	4	4	4	4	4
ns	109				1	2	3	2	6	6	6	4	4	5	4	4	4	4	4	4	3	2	2	2	4	4	4	4	4	4	4	4	5	5	4
ns	110				1	2	2	2	5	4	5	5	5	6	6	5	5	5	5	4	5	4	4	4	3	4	4	4	3	4	5	3	5	3	5
ns	111				1	2	2	1	6	3	6	6	3	3	3	2	2	2	2	5	2	2	2	2	5	5	5	5	5	5	6	6	6	6	5
ns	112				1	2	3	2	5	5	4	4	3	4	4	4	4	4	4	4	4	4	4	4	4	4	4	4	4	4	4	4	4	4	4
ns	113				1	2	2	2	6	6	5	4	7	7	6	5	2	2	4	1	1	3	1	1	4	1	6	6	4	3	6	1	2	1	1
ns	114				2	1	4	2	4	4	4	5	6	4	4	4	2	1	2	1	2	2	2	4	4	3	4	4	4	4	3	2	4	4	4
ns	115				2	2	4	1	5	4	4	4	4	4	4	4	4	4	4	4	4	4	4	4	4	4	4	4	4	4	4	4	4	4	4
ns	116				4	2	6	2	4	4	4	4	1	1	1	1	1	1	1	1	1	1	1	1	4	4	4	4	2	2	2	2	4	4	4
ns	117				1	2	3	2	2	2	3	5	4	3	2	2	5	5	5	4	2	2	2	2	3	2	3	4	5	5	5	5	5	5	5
ns	118				2	2	5	2	5	6	6	6	7	7	7	7	1	1	1	2	5	3	6	5	2	3	4	6	4	3	5	2	3	3	4
ns	119				2	2	5	2	6	6	7	5	5	7	5	5	5	5	6	7	2	2	2	2	4	4	4	5	7	6	6	6	7	7	6
ns	120				2	2	5	2	4	4	4	4	7	7	7	4	4	4	4	4	4	4	4	4	4	4	4	4	4	4	4	4	4	4	4
ns	121				1	2	2	1	5	4	5	4	6	6	4	5	4	4	4	4	1	1	1	1	4	4	4	7	7	7	7	4	4	4	4
ns	122				2	2	4	2	4	4	4	4	5	4	4	3	4	4	5	4	4	4	3	3	4	4	5	5	4	4	4	2	4	3	3
ns	123				1	2	1	1	4	4	6	7	7	7	4	3	4	5	5	6	1	1	1	1	4	4	3	4	6	7	6	2	2	1	2
ns	124				2	2	5	2	4	3	4	4	6	6	5	5	4	4	4	4	4	3	3	3	4	4	4	6	5	5	5	4	4	4	4
ns	125				1	1	2	2	4	3	3	3	3	3	5	4	3	3	3	3	2	2	2	2	2	3	3	3	4	5	5	4	4	4	2
ns	126				1	2	2	2	6	6	7	7	7	7	5	6	4	3	4	4	3	3	4	4	4	4	5	5	6	6	6	5	5	4	4
ns	127				1	2	2	2	5	4	5	4	7	7	7	7	2	2	1	3	4	4	5	5	2	5	4	5	6	5	7	2	6	2	2
ns	128				1	2	2	2	7	1	7	7	7	7	7	4	1	1	1	1	2	1	1	1	7	7	6	7	7	5	6	5	1	1	1
ns	129				1	2	1	2	1	1	1	1	7	7	6	4	3	3	5	2	5	2	5	3	1	1	1	3	4	3	6	3	1	1	5
ns	130				1	2	3	2	3	4	4	4	7	7	4	4	1	1	1	1	1	1	1	3	4	4	3	7	3	2	3	5	1	1	1
ns	131				1	2	4	2	6	6	6	5	6	5	5	5	5	5	5	6	3	3	3	3	5	5	5	5	5	5	5	3	4	4	5
ns	132				4	2	8	2	4	4	4	4	4	4	4	4	3	4	4	4	4	3	2	3	1	1	1	4	2	2	2	2	4	4	4
ns	133				2	2	5	2	5	5	5	5	4	4	4	4	4	4	4	4	3	3	3	3	4	4	4	4	4	5	6	3	4	4	5
ns	134				1	2	2	2	4	1	4	4	7	4	4	4	4	4	4	4	4	4	4	4	4	4	4	4	4	4	4	4	4	4	4
ns	135				1	2	4	2	4	4	3	2	6	5	5	4	4	4	5	2	5	3	3	5	1	1	1	3	5	5	3	3	4	4	2
ns	136				3	2	7	2	7	5	7	7	2	1	1	1	5	5	4	5	1	1	2	1	5	6	5	7	7	6	5	3	7	7	7
ns	137				1	2	1	2		3	3	3	6	6	4	4	5	5	5	3	2	2	2	3	5	5	5	5	4	4	5	4	3	3	3
ns	138				1	2	2	2	4	4	4	4	5	5	4	3	3	3	3	3	4	3	3	3	3	3	3	4	4	4	3	3	4	4	4
ns	139				1	1	2	2	1	1	1	1	4	1	1	1	1	1	1	1	1	1	1	1	1	1	1	1	7	7	7	7	1	1	1
ns	140				5	2	8	2	4	4	4	2	2	2	2	2	7	7	7	7	1	1	1	1	4	4	2	2	7	7	7	2	7	7	6
ns	141				1	2	2	2	4	4	4	4	5	5	5	5	4	4	4	4	3	4	2	4	4	4	4	4	3	3	3	3	4	4	3
ns	142				3	2	7	2	3	2	2	1	4	4	4	3	4	4	4	4	3	3	3	2	3	1	1	3	5	5	5	4	4	3	1
ns	143				1	2	3	2	5	4	5	5	5	5	5	4	4	4	4	4	4	4	4	4	4	4	4	4	4	4	4	4	4	4	5
ns	144
ns	145
ns	146
ns	147
ns	148				1	2	2	2	3	2	2	2	5	5	5	4	3	3	3	3	5	4	3	3	4	4	3	4	6	4	5	6	4	4	4
ns	149				1	2	4	2	4	5	4	3	6	5	5	4	3	3	3	3	3	3	3	3	3	4	4	4	5	3	5	2	7	7	7
ns	150				4	2	8	2	5	5	5	5	1	1	1	1	4	4	4	4	1	1	1	1	5	5	5	4	5	5	5	5	5	4	4
ns	151				2	2	4	2	4	4	4	4	2	2	2	2	4	4	4	4	2	2	2	2	3	3	4	4	6	5	5	5	6	4	5
ns	152				1	2	2	2	5	5	5	5	7	7	7	7	1	1	1	1	6	6	7	7	3	2	3	5	5	5	5	3	3	2	4
ns	153				1	2	1	2	4	4	4	4	7	7	4	6	2	1	3	2	4	4	5	5	4	4	4	7	3	3	3	1	2	2	2
ns	154				2	2	5	2	7	7	7	7	1	1	1	1	5	5	4	5	1	1	1	1	1	1	1	4	7	7	7	5	5	5	5
ns	155					2	7	2	6	5	5	5	4	4	4	4	4	5	4	4	3	4	3	4	5	5	5	4	7	6	6	4	5	5	4
ns	156				2	2	4	2	5	5	4	3	4	4	3	2	2	2	2	2	3	2	2	2	3	3	2	3	4	3	2	3	2	2	1
ns	157				1	2	4	2	5	5	5	5	7	7	4	5	1	1	1	1	4	1	4	3	4	4	4	4	5	6	5	4	5	5	4
ns	158				1	2	4	2	4	4	4	5	6	6	5	6	1	1	1	1	5	4	5	5	4	5	4	5	3	2	2	2	1	1	1
ns	159				1	2	2	2	4	5	5	5	1	1	2	1	1	1	1	1	1	1	1	1	5	6	6	7	1	4	2	1	6	6	6
ns	160				4	2	8	2	4	3	4	4	4	4	4	4	4	4	4	4	4		3	4	5	5	4	5	3	4	5	5	4	4	4
ns	161				1	2	2	2	7	7	7	7	7	7	6	7	6	2	2	2	1	1	1	1	6	6	5	6	6	6	6	2	2	1	6
ns	162				1	2	3	2	4	5	4	4	7	7	6	7	4	4	4	4	4	4	1	4	2	2	4	4	6	7	7	6	4	4	4
ns	163				4	2	8	2	4	4	5	4	4	4	4	3	4	4	4	4	4	4	3	3	5	4	5	4	4	4	5	4	3	3	3
ns	164				1	2	2	2	7	5	5	7	4	3	2	2	6	6	6	6	2	2	1	1	3	3	3	4	7	7	7	3	4	4	4
ns	165				2	2	5	1	7	4	2	4	7	6	4	4	5	3	3	5	3	3	3	2	1	1	1	5	7	5	7	3	2	2	6
ns	166				1	2	4	2	4	3	3	5	5	5	4	3	2	2	2	2	2	2	2	4	4	4	4	5	2	2	2	2	2	2	2
ns	167				1	2	1	2	5	4	4	4	7	7	6	5	5	5	5	5	2	1	1	1	4	3	4	6	3	3	5	2	4	4	5
ns	168				1	2	1	2	2	1	2	2	4	1	5	1	2	1	1	1	2	1	2	2	1	4	3	5	2	1	2	1	1	1	1
ns	169				3	2	6	2	5	5	6	4	4	4	4	3	2	1	1	1	1	1	1	1	4	4	4	5	5	3	5	4	2	1	4
ns	170				1	2	2	1	7	7	7	1	1	1	1	1	4	4	5	5	1	1	1	1	4	4	5	5	1	1	1	6	7	7	7
ns	171				1	2	3	2	5	5	5	5	5	4	3	4	1	1	1	1	1	1	1	1	2	4	5	4	7	7	7	5	4	4	4
ns	172				1	2	2	2	5	5	4	3	4	5	5	2	5	3	3	5	1	5	2	2	3	1	1	2	6	6	5	2	5	2	2
ns	173								7	7	5	6	7	4	5	5		4	5	5	3	2	2	1	4	5	5	5	3	3	5	5	6	6	6
ns	174				1	2	1	2	7	7	7	7	1	1	1	1	1	1	1	1	4	4	4	4	7	7	7	4	7	1	7	5	7	7	4
ns	175				2	1	1	2	4	4	4	4	7	6	4	7	4	4	4	4	5	4	4	4	6	5	5	5	4	4	4	3	3	3	4
ns	176				3	2	5	2	4	6	4	4	1	1	1	1	6	5	5	4	1	1	1	1	7	5	5	5	5	5	5	7	1	1	1
ns	177				4	2	8	2	5	4	4	4	5	5	4	1	1	1	4	3	4	4	4	4	5	5	5	4	4	4	4	4	4	4	4
ns	178				1	2	1	2	6	3	6	6	6	5	5	5	3	3	3	2	4	2	2	2	3	3	5	5	7	7	7	6	6	6	6
ns	179				2	2	4	2	7	6	7	7	5	5	5	5	4	1	1	5	1	1	1	1	6	6	5	6	7	7	6	6	7	7	7
ns	180				4	2	8	2	4	4	4	4	2	5	4	4	3	3	2	3	2	2	2	2	6	5	6	4	5	5	6	5	6	6	5
ns	181				2	1	3	1	5	5	4	3	3	3	3	6	4	3	3	3	3	2	3	2	5	6	5	5	3	3	5	4	2	2	2
ns	182				2	2	6	1	4	5	5	7	4	2	2	1	3	3	3	3	1	1	1	1	7	7	7	7	6	6	6	6	6	7	6
ns	183				4	2	7	2	4	4	4	4	5	5	4	3	4	4	4	3	4	4	3	3	4	4	4	4	4	4	5	4	4	4	4
ns	184				1	2	2	2	4	5	5	5	6	6	6	4	4	2	3	3	5	2	2	4	1	4	1	5	4	3	5	2	4	4	4
ns	185				2	2	6	2	4	4	5	4	7	7	7	7	2	4	4	2	1	7	5	1	6	4	5	4	3	5	6	6	4	4	4
ns	186				1	2	1	1	1	2	3	4	5	5	4	4	1	1	2	1	2	2	1	2	4	2	3	5	3	1	5	1	4	3	2
ns	187				1	2	4	2	3	3	3	4	1	2	1	1	4	4	4	4	2	2	1	1	4	3	6	4	1	1	2	1	4	4	1
ns	188				1	2	2	2	6	6	4	5	3	2	2	2	4	4	3	4	1	1	1	1	3	3	3	2	5	5	6	6	7	7	5
ns	189				1	2	2	2	7	7	5	7	4	3	3	2	2	2	2	4	2	2	2	2	4	4	4	4	5	5	5	4	5	5	5
ns	190				1	2	2	2	4	5	5	5	4	4	3	3	4	2	5	4	2	1	1	1	3	3	3	4	7	7	4	6	6	6	6
ns	191				1	2	1	2	5	5	5	5	5	5	4	4	3	2	3	2	3	2	2	2	4	3	3	4	4	4	4	4	3	3	3
ns	192				1	2	1	2	5	5	5	5	7	7	7	7	3	3	3	4	4	4	5	5	3	3	3	4	3	3	2	2	6	6	5
ns	193				3	2	7	1	5	4	5	5	4	4	3	4	4	3	3	3	1	1	1	1	3	3	3	4	2	5	5	5	5	5	5
ns	194				1	2	2	2	7	7	7	7	7	7	7	6	4	3	3	4	3	3	3	3	7	7	7	7	5	3	3	3	6	6	6
ns	195				2	2	5	2	7	7	4	4	1	1	1	1	1	1	1	1	1	7	7	7	5	5	7	4	4	4	7	7	7	7	7
ns	196				2	2	4	2	5	5	5	7	3	3	4	3	3	1	1	1	1	1	1	1	6	4	6	7	5	2	4	3	7	7	4
ns	197				1	2	4	2	4	4	4	4	4	4	4	4	4	4	4	4	4	4	4	4	4	4	4	4	4	4	4	4	4	4	4
ns	198				3	2	7	2	7	7	5	7	4	5	4	4	4	4	4	4	4	3	4	3	4	4	5	4	5	5	5	4	3	3	3
ns	199				1	2	2	2	4	5	4	4	6	5	5	5	4	4	4	4	4	4	4	4	4	4	3	4	4	4	5	4	6	6	6
ns	200				1	1	1	1	4	4	4	4	6	6	6	7	2	2	2	2	4	2	2	2	3	2	2	7	4	4	4	4	4	4	4
ns	201				1	2	2	2	5	2	2	2	5	3	4	2	2	2	2	2	2	2	2	2	4	4	4	4	5	4	5	5	4	4	2
ns	202				1	2	2	2	4	4	4	4	3	3	3	3	5	5	5	4	3	3	4	3	5	5	5	5	5	4	4	3	3	3	3
ns	203				2	1	2	2	4	2	4	4	7	4	5	5	4	4	4	4	5	4	5	4	5	4	6	5	4	4	4	4	4	4	4
ns	204				1	2	3	2	1	5	5	5	5	5	4	4	5	5	5	5	4	4	1	1	5	5	5	6	1	1	1	1	1	1	1
ns	205				1	2	2	2	1	4	1	1	1	1	1	1	6	6	6	7	1	1	1	1	1	1	2	4	6	6	6	4	4	4	6
ns	206				1	2	2	2	5	4	4	5	5	4	4	4	4	4	4	4	5	5	3	4	5	5	5	5	5	4	7	7	7	5	1
ns	207				2	2	4	2	5	1	4	5	4	4	4	1	1	1	4	2	3	2	3	3	4	4	4	4	3	3	6	6	1	1	1
ns	208				2	2	6	2	5	4	4	4	7	6	6	4	4	3	3	3	2	4	2	4	4	5	4	4	5	4	3	1	1	1	2
ns	209				1	2	2	2	4	3	6	6	4	6	6	4	4	3	3	3	4	2	3	2	4	4	5	6	5	3	4	2	2	1	2
ns	210				1	2	4	2	3	3	4	3	3	3	2	2	1
ns	211				1	2	4	2	7	5	7	6	5	5	4	2	4	4	4	4	2	1	1	1	5	5	5	5	5	2	3	5	3	3	4
ns	212				2	2	5	2	4	3	5	5	4	3	3	3	5	5	5	5	3	3	3	2	5	5	5	5	3	3	4	2	4	4	4
ns	213				2	2	5	2	7	7	7	7	7	6	6	5	5	5	5	4	2	2	2	2	5	5	5	5	6	6	6	6	6	6	6
ns	214				2	2	4	2	5	5	5	5	7	6	6	6	5	5	5	5	5	5	5	6	6	5	5	5	5	4	4	2	4	4	2
ns	215				1	2	2	1	6	2	6	4	3	3	3	2	2	2	2	2	5	4	2	2	3	2	2	3	3	1	1	3	7	7	7
ns	216				1	2	1	2	4	4	4	4	7	7	6	6	4	4	4	4	5	3	3	2	3	2	4	4	7	7	2	4	4	4	4
ns	217				1	2	2	2	5	4	4	2	4	6	6	6	4	4	4	4	5	4	5	4	4	4	5	5	5	5	5	5	4	2	2
ns	218				2	2	4	2	4	5	5	1	5	5	5	5	6	6	6	6	3	3	3	3	6	6	6	6	5	5	3	3	2	2	2
ns	219				4	2	8	2	4	3	3	2	4	4	3	3	3	3	3	3	4	3	3	3	4	4	3	3	3	5	3	3	5	4	3
ns	220				3	2	6	2	4	2	4	7	4	4	2	2	6	4	2	2	2	1	2	2	3	3	3	2	3	2	5	2	6	6	6
ns	221				1	2	1	2	4	5	6	3	1	1	1	1	7	7	7	7	1	1	1	1	4	1	3	4	1	3	5	4	7	7	5
ns	222				1	2	1	2	4	4	4	4	5	4	5	4	3	3	3	3	3	3	3	3	4	4	3	4	4	4	4	4	2	2	2
ns	223				1	2	3	2	1	2	1	1	6	5	5	4	3	3	4	4	2	2	2	2	4	4	4	5	5	5	5	3	4	4	2
ns	224				3	2	7	2	4	4	5	5	5	5	4	4	5	4	5	5	4	3	3	3	4	4	5	5	4	4	6	4	4	4	4
ns	225				2	2	5	2	4	5	5	4	4	4	4	4	4	4	4	4	3	2	2	2	5	5	5	6	5	4	5	5	6	6	5
ns	226				2	2	4	1	4	4	4	4	4	4	4	4	4	4	4	4	4	4	4	4	4	4	4	4	4	4	4	4	4	4	4
ns	227				1	2	1	2	4	4	5	3	5	6	4	6	3	3	3	3	4	3	4	4	4	4	4	5	5	5	4	3	2	1	4
ns	228				1	2	1	1	7	1	4	5	7	7	5	7	2	2	2	2	4	4	4	4	4	4	4	7	7	7	7	7	4	4	4
ns	229				1	2	2	2	1	1	1	1	7	1	7	1	1	1	1	1	4	1	1	4	5	5	5	6	7	7	7	7	1	1	1
ns	230				1	2	2	2	1	1	1	1	2	2	2	2	6	6	6	6	2	2	2	2	5	5	5	5	6	6	3	3	3	3	5
ns	231				1	2	4	2	1	1	1	1	4	1	4	4	1	1	1	1	4	4	4	4	1	1	1	6	1	3	5	1	4	4	4
ns	232				1	2	3	2	5	5	4	4	7	7	7	6	5	4	4	4	4	2	3	2	4	4	4	4	5	4	6	6	5	5	5
ns	233				1	2	2	2	7	7	7	7	5	5	5	4	4	4	4	4	3	3	3	3	4	4	4	4	5	5	5	5	4	4	4
ns	234				1	2	2	2	3	4	4	4	5	3	3	3	2	2	2	2	4	2	3	4	4	4	5	4	5	4	6	3	4	4	3
ns	235				1	2	2	2	6	3	4	6	7	6	6	6	5	5	6	6	5	5	4	5	4	3	3	4	5	5	5	5	7	7	5
ns	236				1	2	4	2	4	4	4	4	4	4	4	4	4	4	4	4	4	4	4	4	5	4	4	4	4	4	4	4	4	4	4
ns	237				1	2	2	2	5	3	2	2	3	3	2	2	2	2	2	2	2	2	2	2	2	2	2	3	3	3	3	2	3	3	5
ns	238				4	2	7	2	3	5	3	3	5	4	4	4	3	3	4	4	5	5		5	5	4	5	4	2	2	2	2	3	3	3
ns	239				1	2	1	2	4	4	5	5	5	2	2	2	2	2	2	2	1	1	1	1	4	4	4	5	4	4	5	4	5	5	5
ns	240				2	2	3	2	1	1	2	1	4	5	4	5	3	4	4	4	3	3	3	3	3	5	5	6	4	4	5	1	1	1	1
ns	241				1	2	4	2	5	5	5	5	7	5	7	5	1	1	1	1	4	2	1	5	3	3	3	4	2	1	3	3	1	1	4
ns	242				2	2	5	2	5	5	4	5	4	4	4	3	3	3	4	4	3	2	2	2	4	4	4	4	3	2	2	2	3	4	4
ns	243				1	2	4	2	4	4	4	3	6	5	4	4	4	4	4	4	3	2	2	2	2	2	1	5	6	6	4	5	1	1	1
ns	244				1	2	2	2	4	5	5	3	5	5	5	3	4	4	4	4	3	2	2	2	4	3	3	4	4	3	3	1	3	3	2
ns	245				1	2	2	2	4	4	4	4	4	4	4	4	5	5	5	4	5	4	4	5	3	2	2	4	4	3	3	3	3	3	4
ns	246				3	2	7	2	5	4	4	4	6	6	6	6	3	3	3	3	5	4	5	5	4	3	3	4	3	3	3	3	4	4	5
ns	247				1	1	1	2	6	6	6	5	6	6	5	6	6	6	5	5	5	5	5	5	6	5	6	6	6	5	6	6	5	5	6
ns	248				1	2	2	2	5	2	5	5	4	3	4	3	1	1	1	1	1	1	1	1		5	5	6	2	2	2	1	2	2	1
ns	249				1	2	3	2	5	5	5	5	7	7	7	7	6	4	4	4	4	4	4	4	4	4	4	4	5	5	4	3	3	3	3
ns	250				2	2	4	1	7	7	7	7	4	5	2	3	1	1	1	1	1	1	1	1	7	7	7	7	5	5	4	3	5	1	1
ns	251				1	2	2	2	5	5	5	5	5	5	5	3	4	5	5	5	5	5	5	5	5	5	5	5	5	4	5	4	5	5	2
ns	252				2	2	4	2	3	5	5	2	2	2	2	1	3	3	4	2	2	1	1	1	5	5	5	4	3	2	2	2	2	2	5
ns	253				1	2	3	2	6	5	7	6	5	6	6	7	7	6	5	6	7	5	6	5	7	6	5	6	5	6	5	7	4	5	6
ns	254				2	2	4	2	6	6	6	6	4	3	3	3	3	3	3	3	3	3	3	3	2	1	1	1	5	5	1	1	5	5	5
ns	255				2	2	6	2	7	5	5	5	5	3	3	3	2	2	2	2	2	2	2	2	2	2	3	5	2	2	3	1	3	3	3
ns	256				4	2	7	1	4	5	4	4	5	5	5	4	1	1	2	1	3	1	1	1	3	3	3	3	4	3	5	1	5	5	4
ns	257				2	2	4	2	4	4	3	3	5	5	3		4	4	4	4	3	4	3	3	4	4	4	5	3	3	3	2	4	4	4
ns	258				1	2	1	2	3	3	4	3	4	3	3	3	3	3	3	3	3	3	3	3	3	3	3	3	3	3	3	2	3	3	3
ns	259				1	2	2	2	2	1	1	4	1	2	1	1	2	2	2	2	1	1	1	1	5	4	4	4	4	4	7	5	4	3	3
ns	260				1	2	4	2	4	4	4	4	5	3	3	3	4	4	4	4	3	3	3	3	5	5	5	5	5	5	4	3	4	4	4
ns	261				1	2	2	2	4	2	3	5	6	4	2	1	1	1	1	1	5	3	2	2	4	3	4	5	4	4	3	1	7	7	1
ns	262				1	2	2	2	3	3	5	4	7	7	7	3	1	1	1	4	1	1	1		5	4	5	5	5	5	6	5	4	4	1
ns	263				4	2	8	2	4	4	4	4	4	4	4	4	4	4	4	4	5	3	3	4	4	4	4	4	4	4	4	3	6	6	6
ns	264				1	2	3	2	4	4	4	4	5	4	4	4	3	3	3	3	3	1	2	4	3	3	3	4	5	4	4	3	3	3	2
ns	265				1	2	2	2	5	5	5	5	5	5	5	5	3	2	5	3	3	3	3	3	3	3	2	5	5	5	5	5	3	3	3
ns	266				1	2	1	1	7	4	7	7	5	4	1	2	7	7	7	7	1	1	1	1	4	4	7	7	7	7	5	2	4	4	4
ns	267				1	2	1	2	7	7	7	7	6	3	3	1	6	5	5	4	2	1	3	1	3	3	1	6	3	6	3	1	7	6	6
ns	268				1	2	4	2	5	5	5	5	7	7	7	5	5	5	5	3	4	3	3	5	4	3	4	3	3	4	3	4	4	3	3
ns	269				2	2	5	2	5	5	4	5	1	1	1	1	4	4	4	4	1	1	1	1	2	4	2	2	6	6	5	5	6	7	4
ns	270								5	4	4	5	6	6	5	5	3	3	3	4	4	3	5	5	3	3	3	4	6	5	5	2	3	3	2
ns	271				2	2	5	2	5	4	7	4	5	5	5	4	1	1	4	1	1	1	1	1	4	4	4	4	1	4	1	1	4	4	1
ns	272				1	2	4	2	4	5	5	6	7	5	6	6	2	2	2	2	4	2	2	4	4	4	5	5	4	4	5	4	4	4	4
ns	273				1	2	3	2	5	4	2	1	7	1	1	1	6	5	2	6	1	1	1	1	4	4	4	3	1	1	7	1	4	7	4
ns	274				2	2	6		5	6	4	5	4	4	3	3	4	4	4	4	4	3	3	3	4	4	4	4	2	1	5	1	4	4	4
ns	275				1	2	1	2	4	4	5	4	4	4	4	4	4	4	3	4	4	3	3	3	5	5	5	5	4	4	3	3	3	4	4
ns	276				1	2	4	2	1	1	6	6	4	4	4	2	2	2	2	2	1	1	2	3	3	3	4	5	7	2	7	3	7	7	7
ns	277				2	2	3	1	7	3	6	7	7	7	6	6	1	1	1	1	4	2	3	1	3	2	3	5	3	1	1	1	5	3	3
ns	278				1	2	4	2	4	5	5	4	5	3	3	3	3	2	3	3	3	1	1	1	4	4	4	5	5	5	5	3	4	4	4
ns	279				1	2	2	2	2	2	5	4	5	5	5	4	5	5	5	4	2	2	2	5	2	2	2	6	5	5	5	5	5	5	2
ns	280				1	2	2	2	4	4	5	5	4	5	5	5	4	4	5	4	4	3	5	5	4	4	4	4	5	5	5	4	4	4	4
ns	281				4	2	7	2	4	4	4	4	5	5	5	4	3	3	3	3	3	3	3	3	4	4	4	4	5	5	5	4	3	3	3
ns	282				1	2	3	2	4	5	5	5	4	3	4	4	1	1	2	4	4	3	3	3	3	3	3	4	5	4	5	5	3	3	3
ns	283				1	2	3	2	4	4	4	4	4	4	4	4	4	4	4	4	4	4	4	4	4	4	4	4	4	4	4	4	4	4	4
ns	284				1	2	2	1	3	4	3	3	7	7	7	7	5	6	5	2	3	3	5	6	2	3	2	3	5	6	5	2	3	3	3
ns	285				1	2	2	2	5	4	4	7	7	7	5	5	3	4	6	4	2	1	1	2	4	4	6	6	5	4	4	4	7	7	5
ns	286				1	2	2	2	5	5	6	4	7	7	7	7	2	1	1	1	2	2	2	3	4	5	6	6	2	2	5	3	2	2	1
ns	287				2	2	6	2	3	3	3	4	5	5	5	4	3	3	4	4	1	1	1	1	4	4	4	3	4	4	5	5	5	5	3
ns	288				1	2	1	2	5	6	6	4	4	4	4	4	4	5	5	5	3	3	3	3	2	3	4	4	5	3	5	5	5	5	3
ns	289				1	2	4	2	7	7	5	4	4	5	4	3	1	1	1	4	4	1	1	1	5	5	5	5	4	4	4	2	4	1	4
ns	290				1	2	2	2	4	4	4	4	5	3	6	2	7	7	7	7	3	3	3	3	2	2	1	2	7	6	2	2	6	6	6
ns	291				1	2	1	2	5	5	5	4	6	5	5	4	4	3	3	4	5	4	4	5	3	2	4	4	5	3	4	2	3	3	4
ns	292				1	2	2	2	2	2	2	5	5	6	5	6	2	2	2	2	3	2	3	2	2	4	4	5	3	3	3	3	2	2	2
ns	293				2	2	2	2	6	6	6	6	6	6	6	6	6	6	6	6	6	6	6	4	4	4	4	4	4	5	4	6	6	6	6
ns	294				1	2	4	2	7	7	1	1	7	2	5	2	1	1	1	1	1	1	1	1	1	3	4	3	2	2	2	1	2	2	1
ns	295				1	2	4	2	4	4	5	4	5	5	5	4	4	4	4	4	4	4	5	4	4	4	4	4	4	4	4	4	4	4	4
ns	296				1	2	2	1	1	1	1	1	4	4	3	3	5	3	4	1	2	5	2	4	3	3	4	5	3	2	3	1	1	1	1
ns	297				1	2	3	2	5	5	4	5	6	5	5	5	4	4	4	4	4	4	4	4	4	4	4	4	5	4	6	4	5	5	4
ns	298				2	2	6	2	5	4	5	5	5	4	4	2	2	2	2	2	2		2	2	2	2	2	4	2	2	2	2	2	2	3
ns	299				1	2	3	2	5	5	3	6	7	7	7	7	4	4	5	2	3	3	3	5	5	5	5	3	5	5	5	4	5	5	4
ns	300				1	2	1	2	5	5	5	4	6	5	4	4	4	4	4	4	5	1	1	1	3	2	3	4	3	2	3	2	4	5	5
ns	301				1	2	2	2	5	5	5	5	4	2	3	3	6	6	5	6	2	1	1	1	2	4	5	4	7	7	4	4	6	6	5
ns	302				1	2	1	2	1	1	1	4	4	4	4	4	4	4	7	4	4	4	4	4	7	7	7	7	4	4	4	6	7	7	4
ns	303				1	2	3	2	5	5	5	5	6	6	6	5	3	3	3	3	3	3	3	3	4	4	4	4	4	4	5	5	5	5	3
ns	304				1	2	2	2	4	5	4	6	6	6	5	2	2	2	2	3	4	3	4	3	5	5	4	5	2	3	5	4	2	2	2
ns	305				1	2	2	1	1	1	1	1	6	5	5	5	3	1	1	1	2	1	1	1	7	7	7	7	5	5	5	5	4	4	4
ns	306				1	2	3	2	5	5	3	3	6	5	6	5	6	5	5	5	5	5	3	3	2	2	2	2	2	3	7	5	1	1	2
ns	307				1	2	2	2	5	5	5	5	7	7	5	7	4	3	4	4	3	1	3	3	1	2	3	4	7	6	6	3	4	3	4
ns	308				2	2	6	2	5	5	5	4	5	5	4	3	3	3	3	3	4	2	3	3	4	4	4	4	3	3	5	5	4	4	5
ns	309				1	2	2	2	4	4	4	4	4	4	4	1	3	3	3	3	3	1	1	1	1	1	1	3	5	5	5	5	4	4	5
ns	310				1	2	2	2	6	6	6	7	4	4	3	3	2	1	1	4	2	2	3	3	6	5	4	6	6	5	4	5	6	6	7
ns	311				1	2	2	2	5	3	3	5	5	3	3	2	3	3	3	5	3	2	3	3	3	3	3	5	5	3	5	3	5	3	5
ns	312				3	2	7	2	6	6	4	5	4	7	6	6	5	3	4	4	3	5	4	7	3	1	4	4	2	1	5	2	7	7	7
ns	313				1	1	2	2	1	1	2	2	1	2	1	2	1	1	2	1	1	1	1	1	4	4	3	5	1	1	3	1	1	1	1
ns	314				1	2	2	2	4	5	5	4	7	6	6	4	4	4	5	4	5	4	4	4	4	4	4	5	3	3	3	2	2	2	2
ns	315				1	2	2	2	5	5	5	5	2	2	2	1	1	1	1		1	1	1	1	1	3	1	5	5	5	5	4	5	4	2
ns	316				2	2	5	2	3	3	3	4	5	5	5	2	5	4	5	1	1	1	1	1	3	2	2	5	3	2	5	1	6	5	3
ns	317				2	2	5	2	2	4	2	2	4	7	2	1	4	2	5	2	2	1	2	1	2	2	2	4	3	3	7	4	3	5	1
ns	318				1	2	1	2	6	6	4	4	7	7	4	7	2	2	2	2	7	7	7	7	7	7	7	7	7	7	7	7	7	7	7
ns	319				1	2	2	2	5	5	5	5	4		4	4	1	1	3	1	1	3	1	1	4	1	3	7	4	4	4	1	5	3	4
ns	320				3	2	7	2	4	4	3	4	4	3	4	4	5	3	5	4	2	2	2	3	5	4	4	4	5	4	6	4	4	4	4
ns	321				2	2	4	2	3	4	4	3	5	5	4	3	5	4	5	3	3	2	2	2	4	3	3	3	5	5	5	3	4	2	2
ns	322				1	2	3	2	5	5	5	4	6	6	5	5	4	4	5	4	3	2	2	3	4	5	5	6	6	7	7	2	5	5	4
ns	323				1	2	2	2	6	5	5	3	7	7	7	5	1	1	1	1	5	5	3	5	3	2	1	4	7	2	3	4	1	1	1
ns	324				1	2	1	2	4	1	5	1	6	2	7	2	4	4	3	3	1	1	1	1	3	3	3	3	5	3	4	5	1	1	1
ns	325				2	2	2	2	4	3	5	3	5	5	3	3	4	4	5	3	3	2	1	2	4	4	4	3	3	5	5	2	5	4	5
ns	326				1	2	1	2	5	5	5	5	4	4	4	4	4	4	4	4	4	4	4	4	4	4	4	4	4	3	3	4	4	4	4
ns	327				1	2	2	2	5	4	5	4	3	3	3	2	3	3	3	3	3		4	3	4	4	4	6	4	3	3	2	3	3	4
ns	328				1	2	2	2	5	4	5	5	3	3	3	1	2	2	2	2	2	1	2	2	3	4	3	3	2	4	4	2	4	4	4
ns	329				2	2	4	2	7	7	7	7	7	7	7	7	4	4	5	5	4	4	3	3	5	4	4	3	6	4	7	6	4	4	5
ns	330				1	2	4	2	7	7	7	7	7	5	6	7	3	2	5	4	3	1	1	4	4	5	4	6	5	5	6	5	5	5	6
ns	331				1	2	2	2	5	3	5	5	4	3	3	1	3	3	3	3	3	3	3	3	2	4	4	4	3	2	2	2	5	5	2
ns	332				4	2	7	2	4	4	4	5	6	6	6	4	3	4	3	3	4	4	3	4	3	3	3	4	3	3	4	3	4	4	4
ns	333				3	2	6	2	7	7	7	6	6	5	1	1	6	6	6	3	2	1	1	1	4	2	6	3	4	3	6	5	6	6	6
ns	334				4	2	8	1	2	2	2	1	2	1	2	2	1	1	1	1	1	1	1	1	5	4	4	4	2	1	1	1	4	4	4
ns	335				1	2	1	2	4	4	4	4	7	7	7	7	1	1	2	2	7	6	6	7	4	4	4	5	6	6	6	1	2	2	2
ns	336				3	2	6	2	4	4	4	4	4	4	4	4	4	4	4	4	4	4	4	4	4	4	4	4	4	4	4	4	4	4	4
ns	337				2	2	6	2	4	4	4	4	4	3	3	2	5	4	4	5	2	1	1	1	4	3	4	4	5	5	5	5	4	4	4
ns	338				2	2	6	2	6	5	5	5	2	2	1	1	3	3	4	4	1	1	1	1	5	5	5	5	5	6	5	1	1	1	2
ns	339				3	2	6	2	4	4	4	4	4	5	4	4	4	4	4	4	3	3	3	3	4	4	4	4	4	4	5	4	4	4	4
ns	340				1	2	4	2	5	5	5	5	5	4	3	2	4	1	3	1	1	1	1	1	5	3	5	4	5	5	5	5	6	6	3
ns	341				1	2	2	2	2	5	5	5	4	4	2	1	1	1	2	2	2	2	2	1	2	4	4	4	2	2	2	2	4	4	2
ns	342				1	2	2	2	3	3	5	3	6	6	6	5	6	5	4	4	6	6	4	5	5	4	4	4	3	4	4	4	4	4	4
ns	343				1	2	4	2	4	5	5	5	7	7	4	4	1	2	1	4	4	4	2	1	3	3	5	4	1	2	1	1	7	7	5
ns	344				4	2	8	2	1	1	4	4	5	3	5	5	7	7	7	7	3	3	4	4	5	5	6	5	4	3	3	4	5	4	6
ns	345				1	2	3	2	3	3	3	3	3	3	3	2	2	2	2	2	2	2	2	2	4	4	4	5	3	3	3	5	4	4	4
ns	346				1	2	2	1	5	4	4	5	3	3	3	3	3	3	3	3	3	2	2	2	6	6	5	4	3	3	3	3	3	3	3
ns	347				1	2	2	2	4	4	5	5	4	4	5	4	4	4	4	4	3	2	2	3	5	5	5	5	6	5	6	5	4	3	2
ns	348				1	2	2	2	4	4	5	5	6	5	6	6	3	2	5	2	1	1	2	1	6	5	6	5	5	4	5	5	4	3	1
ns	349				3	2	7	2	5	5	5	5	4	4	3	1	4	1	1	1	1	1	1	1	5	4	5	3	5	4	4	4	7	7	7
ns	350				1	2	2	2	4	1	1	1	5	4	5	5	1	1	1	1	1	1	1	1	5	1	1	1	5	7	4	1	1	1	1
ns	351				1	2	2	2	3	1	1	1	2	2	1	1	1	1	1	1	1	1	1	1	3	5	5	6	3	1	2	6	5	5	5
ns	352				1	2	4	2	4	4	4	5	2	2	2	2	5	5	5	4	2	2	2	2	2	2	2	2	5	4	3	1	5	5	4
ns	353				1	2	1	2	2	1	4	4	5	5	4	4	6	6	6	6	6	5	4	4	4	4	4	3	3	3	4	4	4	4	4
ns	354				1	2	4	2	3	5	4	4	7	7	4	5	1	1	4	4	5	1	1	1	1	3	4	4	1	5	5	5	4	4	4
ns	355				1	2	2	2	5	5	5	4	6	6	6	6	2	1	1	1	5	5	4	4	3	3	4	5	4	3	5	5	4	1	1
ns	356				1	2	4	2	4	4	5	5	4	4	4	3	2	2	4	4	4	4	3	3	5	4	4	5	3	2	2	2	3	4	4
ns	357				1	2	2	2	5	6	6	4	5	5	4	4	4	4	5	4	3	1	1	2	4	4	3	3	4	2	4	4	5	2	5
ns	358				1	2	3	2	5	5	5	5	5	5	5	4	2	2	3	3	3	3	3	5	5	5	5	5	3	3	5	2	4	4	4
ns	359				1	2	1	2	5	5	5	4	1	4	4	1	1	1	4	4	1	1	1	1	4	4	5	6	1	1	2	2	3	3	4
ns	360				1	2	3	2	5	4	5	5	2	4	4	3	2	2	4	4	2	1	2	2	4	4	4	4	6	6	4	2	4	4	4
ns	361				1	2	2	2	4	5	3	3	7	7	7	7	5	3	3	3	2	1	1	1	6	6	5	6	6	6	5	5	4	4	3
ns	362				1	2	3	2	6	6	4	4	6	6	4	3	2	2	2	2	4	1	2	4	3	5	2	4	3	5	3	3	1	5	5
ns	363				2	2	4	2	4	6	4	5	5	4	4	3	4	4	4	4	5	3	3	3	1	2	1	4	4	4	5	2	4	4	5
ns	364				2	2	2	2	4	3	3	3	5	4	5	3	2	3	3	2	5	2	2	4	2	3	2	3	5	5	5	5	4	4	3
ns	365				4	2	7	2	4	5	3	4	4	6	4	4	2	2	2	2	2	2	3	3	1	1	1	1	1	1	1	3	4	4	4
ns	366				1	2	1	2	3	5	3	4	5	5	4	2	2	2	2	2	4	2	2	2	3	3	3	4	5	3	2	2	4	4	3
tomin	1				2	2		2	1	3	3	1	5	6	5	5	1	1	1	1	5	2	3	3	6	5	5	5	6	6	5	5	7	7	1
tomin	2				6	1		1	2	1	4	1	5	5	5	3	4	4	5	4	3	3	2	2	5	5	5	4	5	5	5	3	3	3	5
tomin	3				3	2		2	4	4	3	3	7	7	6	6	3	4	5	4	7	4	7	7	3	3	3	4	2	2	2	2	4	4	5
tomin	4				6	1		2	1	2	1	1	3	3	2	1	1	1	1	1	2	2	2	2	4	4	4	5	2	2	2	2	2	2	1
tomin	5				5	1		2	4	2	4	4	5	5	5	4	7	7	7	7	4	4	4	4	1	1	1	2	4	4	4	4	3	3	4
tomin	6				3	2		2	7	5	5	6	7	7	6	7	2	2	2	2	6	4	4	5	2	1	1	4	2	3	5	1	4	4	3
tomin	7				5	2		1	6	6	6	4	6	5	5	4	4	4	6	5	4	4	4	3	6	7	5	4	3	5	4	5	4	4	4
tomin	8				5	1			1	4	4	4	1	1	1	1	7	7	7	7	1	1	7	1	7	7	7	7	4	1	5	1	7	7	7
tomin	9				5	1		2	4	4	4	4	4	4	4	4	4	4	4	4	5	4	4	4	4	4	4	4	4	4	4	4	5	5	4
tomin	10				5	2		2	4	4	3	3	4	4	4	4	3	3	5	5	4	3	2	2	4	3	4		3	1	1	3	6	5	5
tomin	11				3	2		2	1	1	2	1	5	3	3	1	1	1	1	1	1	1	1	1	4	2	2	4	1	1	4	1	1	1	1
tomin	12								1	1	1	1	1	1	1	1	1	1	1	1	1	1	1	1	6	4	1	1	1	1	1	1	1	1	1
tomin	13				4	2		1	6	4	4	4	6	4	1	1	7	4	7	7	1	1	1	1	5	4	5	7	7	7	7	7	1	1	4
tomin	14				1	1		2	7	7	7	7	1	1	7	3	5	5	7	7	4	7	4	4	4	4	3	1	7	5	5	4	1	1	1
tomin	15				5	2		1	1	7	1	1	7	7		7					7	4	7	5	7	7	7	7	4	7	7	4
tomin	16				3	2		2	4	4	4	4	7	5	5	4	1	1	1	1	4	3	1	4	2	4	4	7	1	1	1	1	4	4	4
tomin	17				1	2		1	7	7	7	7	6	5	5	5	2	1	5	5	4	4	4	4	4	6	5	7	7	5	6	2	4	2	3
tomin	18				5	1		2	7	7	7	4	7	7	7	7	7	7	7	7	7	7	7	7	7	7	7	7	7	7	7	4	7	7	7
tomin	19				5	2		2	1	1	1	1	7	4	4	4	7	7	7	1	6	4	6	4	4	4	4	4	6	4	4	4	7	7	4
tomin	20				2	2		2	5	4	5	4	6	5	4	4	4	4	4	4	4	4	4	4	3	3	3	3	4	4	4	4	5	4	4
tomin	21				6	2		2	4	4	4	5	5	4	4	4	4	5	5	5	4	4	4	5	2	3	1	2	2	4	4	3	3	2	2
tomin	22				4	2		2	4	4	4	4	7	4	7	7	4	4	4	4	4	4	4	4	5	4	3	4	2	2	5	1	5	5	4
tomin	23				4	1		1	2	2	2	2	2	2	2	2	5	3	3	7	4	4	1	4	3	4	4	4	2	2	3	1	4	4	4
tomin	24				6	2		1	4	4	5	4	6	6	5	6	4	5	5	4	5	5	5	4	4	3	3	4	3	3	4	4	4	4	3
tomin	25				5	2		1	5	3	5	5	4	7	7	7	7	7	7	5	6	7	7	7	5	7	7	7	1	1	1	1	5	5	5
tomin	26				2	2		2	4	4	5	5	6	5	5	4	4	4	5	4	3	4	3	4	4	4	4	4	4	4	4	2	4	4	4
tomin	27				4	1		2	4	4	4	4	7	7	7	7	1	1	1	1	4	4	4	4	4	4	4	4	5	6	6	5	4	4	4
tomin	28				4	2		2	2	2	2	2	6	6	4	4	3	3	4	2	5	3	3	4	4	2	2	4	5	4	5	4	5	4	4
tomin	29				5	2		1	7	7	7	7	4	2	2	2	4	4	4	4	4	1	2	2	2	4	7	4	2	3	4	1	7	7	7
tomin	30				3	2		1	4	4	4	4	5	5	4	3	3	3	3	3	4	4	3	4	3	3	3	3	4	5	5	3	6	6	3
tomin	31				4	2		2	4	3	2	2	5	5	7	5	4	4	4	4	3	2	2	4	4	2	4	4	5	5	4	5	5	5	4
tomin	32				3	2		2	4	1	1	1	6	6	6	6	1	1	1	1	4	4	4	6	6		7	7	6	6	4	6	6	6	6
tomin	33				2	1		2	1	1	1	1	7	7	7	7	1	1	7	1	7	7	7	7	7	7	7	1	7	7	7	1	1	1	1
tomin	34				2	2		2	4	4	4	4	5	5	4	4	5	4	5	4	4	3	3	3	4	4	4	4	4	4	4	2	4	4	4
tomin	35				5	1		2	1	1	1	1	1	1	1	1	4	4	4	4	1	1	1	1	4	4	4	4	1	1	1	1	1	1	1
tomin	36				1	1		2	6	1	1	1	7	1	4	1	1	1	1	1	1	2	1	1	4	1	1	7	1	1	1	1	5	5	1
tomin	37				6	1		2
tomin	38				5	1		2	4	4	4	4	4	2	4	4	4	4	4	4	3	2	2	2	6	6	6	4	5	4	5	4	6	6	4
tomin	39				3	1		2	2	2	5	1	5	3	5	3	1	1	1	5	4	4	2	3	4	4	5	5	2	2	2	2	1	1	1
tomin	40				5	1		2	4	1	1	4	1	1	1	1	5	5	1		5	4	2	2	1	1	1	5	4	1	1	1	2	1	1
tomin	41				4	1		2	7	5	6	6	3	5	5	4	4	5	5	3	4	3	4	4	3	4	5	6	6	5	5	6	5	5	5
tomin	42				2	2		2	7	7	7	7	4	5	5	4	4	4	3	3	3	2	1	3	2	4	4	3	4	5	5	5	6	6	5
tomin	43				3	2		2	4	1	4	4	7	4	6	4	4	4	4	4	1	1	1	1	5	5	5	7	1	1	1	1	1	1	1
tomin	44				3	2		2	6	5	6	6	4	4	4	4	3	3	2	3	3	3	2	3	4	4	4	5	4	4	4	4	6	6	6
tomin	45				5	2		2	4	2	1	1	7	7	7	7	4	4		6	6	5	6	6	2	2	2	4	2	2	5	1	7	7	6
tomin	46				5	1		2	4	1	1	1	4	4	4	4	4	4	4	4	4	1	4	1	4	3	3	4	2	4	4	3	1	1	1
tomin	47				2	2		2	3	4	5	4	5	4	5	5	3	2	3	3	6	5	4	5	3	3	3	4	4	2	2	2	6	6	4
tomin	48				4	2		2	4	5	5	4	3	2	2	1	1	1	1	4	1	1	1	1	5	1	1	4	1	2	2	3	5	5	5
tomin	49				6	2		2	1	1	1	1	4	4	4	4	4	4	4	4	4	4	4	4	4	4	4	4	4	1	1	1	1	1	1
tomin	50				6	2		2	6	6	6	6	6	6	6	6	7	7	7	7	4	4	5	5	5	3	3	5	5	5	4	2	7	7	7
tomin	51				5	1		2	4	4	4	4	4	4	4	4	4	4	4	4	4	4	4	4	4	4	4	4	4	4	4	4	6	6	5
tomin	52				2	2		2	4	7	5	4	5	5	4	4	5	4	5	4	4	4	4	4	4	4	4	4	2	2	5	3	4	4	4
tomin	53				1	2		2	1	4	4	1	5	5	4	3	2	2	2	1	1	1	1	1	1	2	1	4	5	5	6	3	1	1	1
tomin	54				5	1		2	3	3	2	1	6	4	4	3	4	4	4	4	3	3	3	3	6	5	5	5	3	2	2	1	5	5	3
tomin	55				3	2		2	7	6	4	6	7	7	7	7	2	1	2	1	3	2	4	4	4	4	7	4	6	5	3	3	5	5	6
tomin	56				2	2		1	7	7	7	1	4	2	1	1	4	4	4	1	1	1	1	1	1	1	4	4	1	1	1	7	7	7	1
tomin	57				4	2		2	4	4	4	4	5	4	3	3	4	4	5	5	2	2	2	2	4	4	3	2	5	6	6	3	7	7	7
tomin	58				1	1		2	5	2	1	6	7	1	1	1	6	4	7	7	1	1	1	1	5	6	7	4	5	5	5	5	1	1	1
tomin	59				5	2		2	1	1	1	1	4	4	2	2	2	2	2	2	4	2	2	2	2	2	2	2	3	3	3	5	5	5	2
tomin	60				5	1		2	4	4	4	3	7	7	7	6	2	2	4	4	4	3	4	4	4	4	4	4	4	5	4	4	5	5	5
tomin	61								4	4	4	4	6	6	7	5	4	4	4	4	5	5	4	7	4				7	4
tomin	62				2	1		2	4	4	4	4	4	4	4	4	4	4	4	4	4	4	4	4	4	4	4	4	4	4	4	4	4	4	4
tomin	63				4	1		2	1	1	1	4	3	1	1	1	1	1	1	1	1	1	1	1	3	2	2	2	2	2	5	3	1	1	1
tomin	64				2	2		2	1	1	1	1	4	4	4	4	1	1	1	1	1	1	1	1	4	4	4	4	7	7	4	4	1	1	1
tomin	65				1	2		2	1	1	1	1	5	5	4	3	1	1	3	1	6	4	4	5	4	2	4	2	3	4	4	1	1	1	1
tomin	66				5	2		2	4	4	5	5	6	5	5	5	4	5	6	5	2	2	4	2	2	2	2	2	2	2	2	1	7	7	6
tomin	67				4	2		2	5	5	5	5	4	3	3	2	3	3	5	4	3	2	3	3	4	3	4	4	2	2	3	1	3	3	3
tomin	68				2	1		1	4	4	4	7	7	5	7	7	4	4	5	4	3	3	3	3	4	4	4	5	6	6	6	5	5	5	4
tomin	69				5	2		2	1	1	1	1	6	6	5	5	2	1	2	1	3	4	4	5	5	5	5	4	3	5	5	2	2	2	2
tomin	70				3	2		2	6	5	5	7	5	4	4	4	1	1	1	1	4	4	4	4	7	4	7	5	1	1	5	1	1	1	7
tomin	71				3	2		2	4	5	4	3	2	3	2	2	2	2	5	4	5	5	4	4	2	2	4	4	5	5	5	4	4	4	4
tomin	72				3	1		2	1	1	1	1	7	7	7	4	1	1	1	1	1	1	1	4	1	1	1	1	1	1	1	1	1	1	1
tomin	73				5	1		1	7	6	6	6	7	4	5	4	1	1	1	1	1	1	1	4	4	4	4	5	4	4	1	1	1	1	1
tomin	74				3	2		2	6	6	6	7	6	4	7	5	3	3	3	3	4	4	4	6	4	4	4	4	2	2	3	1	6	6	6
tomin	75				4	1		1	7	5	7	7	4	2	2	2	6	5	5	6	1	1	1	1	6	6	6	6	6	6	6	5	6	5	5
tomin	76				3	2		2	4	4	4	4	5	5	4	5	4	5	5	5	3	2	2	3	4	4	6	6	4	2	6	2	4	4	4
tomin	77				6	2		1	4	5	5	4	5	5	5	5	3	3	5	5	4	4	4	4	4	4	4	3	5	5	5	4	5	5	5
tomin	78				2	2		2	3	3	3	3	5	3	5	3	1	1	1	1	3	2	2	3	2	1	1	3	3	3	3	3	4	4	2
tomin	79				4	2		2	4	4	4	4	6	6	6	5	4	4	4	5	4	4	5	5	3	2	2	2	5	5	5	1	4	4	4
tomin	80				4	1		1	5	5	7	5	7	7	4	7	7	5	6	6	1	1	2	2	4	1	3	2	7	7	7	4	5	5	5
tomin	81				4	1		2	5	5	4	2	3	3	3	2	2	2	3	2	4	4	3	2	4	4	4	4	2	2	4	4	4	4	4
tomin	82				4	2		2	5	5	5	5	5	5	5	5	4	4	4	4	4	4	3	3	3	3	3	4	2	2	2	4	4	4	4
tomin	83				4	1		2	4	5	5	4	6	6	6	6	4	2	2	2	3	4	4	5	4	4	4	3	1	2	5	4	2	2	2
tomin	84				3	2		2	5	5	4	4	4	3	3	3	3	1	1	1	1	1	1	1	4	4	4	4	4	4	4	4	1	1	5
tomin	85				5	1		2
tomin	86				6	2		2	1	2	1	1	3	3	4	5	1	1	1	1	2	2	2	3	4	4	2	3	3	3	3	1	2	3	2
tomin	87				5	2		1	4	4	4	4	4	4	4	4	1	1	1	1	4	4	4	4	6	5	5	4	4	4	4	4	4	4	4
tomin	88				2	2		1	7	1	7	1	1	1	1	1	1	1	1	1	1	1	1	1	7	7	7	7	4	1	5	4	5	4	4
tomin	89				5	2		1	7	2	7	1	4	3	3	3	3	3	3	3	3	1	1	1	5	4	4	7	4	4	5	4	3	3	5
tomin	90				2	2		2	4	4	4	2	4	4	3	1	4	2	2	1	5	3	3	3	6	6	5	6	6	4	5	5	5	4	4
tomin	91				6	2		2	4	4	4	4	4	4	4	4	4	5	5	5	4	4	4	4	4	4	4	4	4	5	4	4	5	5	5
tomin	92				4	2		2	2	2	2	1	7	7	4	5	7	7	7	4	1	4	2	4	2	2	4	4	7	7	6	5	7	7	4
tomin	93				5	1		2	4	7	4	4	7	7	7	7	4	4	4	4	4	4	4	4	4	4	4	4	4	4	4	4	7	7	4
tomin	94				2	1		2	4	4	4	2	7	4	4	3	4	4	4	4	5	4	4	4	4	4	4	4	4	4	4	4	4	4	4
tomin	95				4	2		1	5	4	4	5	5	5	4	4	5	5	5	4	4	4	4	3	2	2	2	4	4	4	4	2	4	4	4
tomin	96				2	1		2	5	5	4	4	5	5	3	2	2	1	1	1	4	2	1	3	3	2	2	4	5	3	3	2	1	1	1
tomin	97				2	2		2	4	3	4	5	6	6	5	5	3	1	1	1	3	1	1	3	4	4	3	5	5	4	7	5	4	4	4
tomin	98				5	2		2	4	4	1	4	4	4	4	4	4	4	5	4	4	4	4	4	4	4	3	4	5	5	5	5		4	4
tomin	99				5	2			4	4	4	5	4	3	3	3	5	5	5	5	4	3	3	4	4	4	4	4	4	4	4	4	4	4	5
tomin	100				3	1		2	4	4	4	4	7	6	6	6	3	2	2	2	1	2	2	2	6	5	4	4	6	6	3	3	6	6	6
tomin	101				6	1		1	4	5	4	4	3	4	1	1	6	6	7	4	4		7	5	4	4	4	4	1	1	1	3	5	7	6
tomin	102				5	1		2	1	1	1	1	6	6	4	6	1	1	1	1	6	4	4	4	1	1	1	1	1	1	1	1	1	1	1
tomin	103				2	2		2	5	4	6	6	6	6	6	6	4	4	2	2	4	4	4	6	4	2	2	5	3	3	3	2	2	1	4
tomin	104				2	2		2	5	5	2	3	4	5	5	2	2	2	2	2	3	3	2	2	5	5	5	5	3	5	5	3	1	1	1
tomin	105				6	2		2	1	2	1	1	4	4	2	1	2	2	2	2	3	2	2	2	3	2	3	4	2	1	1	1	5	5	5
tomin	106				5	2		2	2	2	2	1	4	3	4	3	5	5	5	5	4	2	4	3	4	4	4	3	4	3	3	3	3	3	2
tomin	107				2	2		2	7	4	4	4	3	3	3	3	4	4	4	4	6	4	3	3	5	5	3	5	3	3	3	3	7	7	4
tomin	108				2	2		2	7	4	5	7	7	7	7	7	1	1	1	1	1	1	1	1	4	4	4	4	1	2	2	1	5	5	5
tomin	109				6	2		2	4	4	4	1	4	4	4	4	4	4	4	4	5	5	4	4	4	4	4	4	4	4	4	4	4	4	4
tomin	110				5	1		2	1	1	1	1	1	1	1	1	1	1	1	1	1	1	1	1	1	1	1	1	1	1	1	1	1	1	1
tomin	111				4	1		2	2	3	2	2	7	6	6	6	1	1	1	1	1	1	1	1	5	4	2	2	6	6	3	1	1	1	2
tomin	112				2	2		2	5	5	5	5	5	5	5	5	3	3	3	2	4	3	3	3	4	4	4	5	3	3	3	2	4	3	4
tomin	113				6	1		2	1	1	1	1	2	2	1	4	4	1	4	2	3	1	4	1	4	1	5	4	2	2	3	1	1	1	1
tomin	114				6	1		2	1	1	1	1	1	1	1	1	7	7	7	1	1	1	7	1		1	4	1	1	5	7	7	1	1	7
tomin	115				5	1		2	5	4	5	4	4	2	2	2	1	1	1	1	1	1	1	1	3	5	3	5	2	2	2	2	2	2	2
tomin	116				6	1		1	4	5	5	6	7	7	7	7	4	4	4	4	4		4	4	5	7	4	7	4	4	5	5	5	5	7
tomin	117				1	2		2	1	1	1	1	4	4	3	3	2	2	4	2	5	5	4	4	4	5	5	7	1	1	3	3	7	7	5
tomin	118				3	2		2	4	4	5	4	6	5	6	5	5	4	4	4	4	4	4	4	4	4	4	4	5	4	4	1	4	4	4
tomin	119				4	1		2	1	1	1	1	3	2	2	1	2	2	2	2	1	1	1	1	2	2	3	3	3	4	4	3	1	1	1
tomin	120				5	2		1	6	2	4	4	6	5	4	4	5	5	5	5	4	3	2	2	4	4	4	3	3	3	3	3	4	4	4
tomin	121				5	2		2	4	2	4	3	4	3	4	4	5	5	5	5	4	1	5	5	2	3	3	3	4	4	5	5	5	5	7
tomin	122				2	2		1	4	2	4	2	2	2	2	2	5	3	3	3	3	3	3	3	5	2	5	4	5	5	5	5	5	5	4
tomin	123				4	2		2	4	4	5	4	4	4	4	1	4	4	4	3	3	3	4	3	3	3	4	4	3	3	5	2	3	3	1
tomin	124				6	2		2	7	7	7	7	7	7	7	1	1	1	3	1	7	7	5	7	7	7	7	1	1	1	1	1	7	7	7
tomin	125				2	1		2	7	7	7	7	5	4	4	4	1	1	3	4	3	1	1	2	4	4	1	4	4	4	3	2	7	5	4
tomin	126				2	2		2	2	2	2	2	2	2	2	2	4	4	4	2	4	4	4	4	4	4	4	5	4	3	3	2	2	2	2
tomin	127				2	1		2	1	1	1	1	6	5	6	6	3	3	2	2	4	6	3	3	4	5	5	2	1	3	1	1	1	1	1
tomin	128				3	2		2	5	5	5	5	5	5	5	4	4	4	4	4	4	3	2	4	4	3	5	4	3	3	4	3	4	4	4
tomin	129				2	2		2	6	5	6	6	6	6	4	4	2	2	3	2	2	1	1	2	4	4	4	4	5	4	5	5	3	2	4
tomin	130				5	2		1	5	4	4	4	5	6	4	5	4	4	4	4	3	3	3	2	5	4	4	3	3	3	3	3	5	5	4
tomin	131				2	2		2	4	4	4	4	7	5	5	5	1	1	1	1	4	1	4	5	5	4	7	5	1	1	5	3	5	5	4
tomin	132				4	2		1	4	4	4	1	5	5	5	4	2	2	3	1	3	4	3	4	3	3	4	4	3	4	4	2	4	4	3
tomin	133				3	2		1	7	5	4	7	3	5	2	2	1	2	1	1	1	1	1	1	5	5	7	6	6	5	5	5	7	5	5
tomin	134				5	1		2	4	4	4	4	5	4	4	3	5	5	5	4	3	4	4	4	5	4	5	5	4	4	4	3	3	3	4
tomin	135				2	2		2	4	5	4	5	5	5	4	5	4	4	4	4	4	4	3	3	6	6	6	7	2	1	2	1	4	4	5
tomin	136				2	2		2	5	4	5	5	6	4	4	4	3	3	4	3	3	4	4	3	4	4	3	4	2	1	1	1	5	5	4
tomin	137				5	1		2	2	1	5	1	5	5	3	4	2	2	1	2	3	6	6	5	4	4	4	4	1	2	2	3	1	1	5
tomin	138				3	2		2	7	4	7	7	4	4	3	3	1	1	1	1	4	1	1	1	4	1	4	4	1	1	1	1	4	4	4
tomin	139				5	1		2	2	2	1	2	4	4	4	4	4	3	5	4	3	2	2	2	4	4	4	3	2	2	3	5	4	2	2
tomin	140				5	2		1	5	3	5	3	6	5	6	6	4	3	3	4	4	4	3	4	4	4	3	4	3	3	3	3	3	4	5
tomin	141				2	1		2	6	6	6	5	7	6	6	5	4	4	4	4	4	4	4	4	5	4	4	5	4	4	3	3	4	4	4
tomin	142				2	2		2	4	4	4	4	7	7	6	6	4	4	4	4	4	4	5	5	4	4	5	4	3	3	5	2	3	2	2
tomin	143				5	2		2	1	1	1	1	1	2	1	1	2	1	2	2	2	1	1	2	3	2	5	5	1	2	1	1	5	5	5
tomin	144				4	1		2	1	1	1	1	1	1	1	1	4	4	4	4	1	1	1	1	7	5	4	3	1	2	1	7	7	7	4
tomin	145				3	2		1	5	5	4	4	2	2	2	2	1	1	1	4	2	1	2	2	2	1	1	1	1	1	5	2	5	5	7
tomin	146				5	1		2	4	5	4	2	4	4	4	4	4	2	2	4	4	4	4	4	5	5	5	4	2	2	2	2	2	2	1
tomin	147				6	2		2	4	5	4	5	6	6	6	7	4	3	5	4	4	3	5	5	5	5	6	5	6	6	6	6	5	4	6
tomin	148				5	2		2	4	5	4	4	5	4	4	4	2	1	3	1	2	2	5	4	5	3	4	4	2	2	4	1	4	4	4
tomin	149				4	2		2	4	4	4	4	7	7	4	6	4	4	4	4	2	2	2	2	2	2	4	4	2	4	4	2	4	4	4
tomin	150				6	1		2	4	2	4	1	5	6	4	6	1	1	1	1	1	6	6	4	5	5	6	7	1	4	1	4	1	1	1
tomin	151				4	2		2	4	4	4	4	7	7	5	5	2	2	4	2	4	4	2	4	4	2	4	4	2	2	5	2	5	5	3
tomin	152				5	1		2	1	1	1	1	1	1	1	1	1	1	4	1	1	1	1	1	4	2	4	6	1	1	1	1	7	6	4
tomin	153				6	2		2	4	4	5	4	6	6	6	5	4	4	4	4	4	4	4	4	4	4	4	4	3	5	5	5	5	5	6
tomin	154				3	2		2	7	7	7	7	4	5	5	5	4	3	3	4	6	5	5	5	3	3	4	5	2	2	2	1	1	1	4
tomin	155				3	1		2	5	6	4	5	3	2	2	2	1	1	1	1	1	1	1	1	5	2	5	3	1	6	1	1	2	2	1
tomin	156								5	5	5	4	5	5	5	4	4	4	4	4	4	4	4	4	4	4	4	4	4	5	5	1	1	1	1
tomin	157				6	2		2	4	4	4	4	4	4	4	4	4	4	4	4	4	4	4	4	4	4	5	6	5	7	7	7	7	7	7
tomin	158				3	2		2	5	6	4	4	4	5	3	3	1	1	1	1	1	3	3	4	2	2	2	1	3	5	5	5	4	4	5
tomin	159				6	1		2	1	1	1	1	4	4	4	4	3	3	4	4	4	3	4	3	6	4	6	4	3	2	2	2	1	1	1
tomin	160				5	1		1
tomin	161				4	2		1	7	7	7	4	5	1	1	4	1	1	1	1	6	6	1	1	6	1	7	7	1	1	1	1	7	7	7
tomin	162				5	2		2	7	7	7	7	7	7	6	6	6	6	6	6	7	6	4	5	4	4	4	4	2	2	2	1	7	7	7
tomin	163				1	2		2	4	4	5	4	6	7	5	5	2	1	1	4	5	4	5	5	3	4	3	7	5	5	5	2	4	4	4
tomin	164				6	1		1	4	4	4	3	5	5	5	5	1	1	4	4	3	4	5	5	4	3	3	3	3	2	2	1	7	4	7
tomin	165				3	1		2	4	4	4	4	4	4	4	4	1	1	1	1	4	4	4	4	4	4	4	4	4	4	4	1	1	1	4
tomin	166				4	2		1
tomin	167				5	1		2	1	1	1	1	4	5	1	1	4	4	4	1	4	4	4	1	4	4	4	4	2	2	2	2	7	6	6
tomin	168				2	2		2	7	4	4	6	7	5	5	5	2	2	4	4	2	2	2	2	4	4	5	7	4	2	2	1	4	4	4
tomin	169				1	1		2	4	4	4	7	7	7	4	4	4	4	4	4	7	7	4	5	7	7			5	5	5	1	1	1	1
tomin	170				2	2		1	4	4	4	4	5	6	6	6	3	4	4	4	4	4	4	4	4	4	4	4	4	4	4	4	4	4	4
tomin	171				6	1		2	7	5		7	7	7	7	7	1	2	4	1	1	7	2	2	7	7	7	6	2	7	3	5	4	4	5
tomin	172				2	2		2	5	5	4	4	2	3	3	3	1	1	1	1	3	3	3	3	4	4	4	4	2	1	1	1	4	4	4
tomin	173				5	2		2	4	4	4	4	5	3	3	3	4	4	4	4	3	3	3	3	3	2	2	3	5	5	5	5	4	4	4
tomin	174				3	2		2	4	4	5	5	5	5	5	5	4	4	4	4	3	3	3	5	6	4	3	4	3	3	5	3	5	5	5
tomin	175				2	1		2	3	3	3	4	6	4	5	2	1	1	1	1	2	2	2	2	5	5	5	6	3	2	1	2	1	1	1
tomin	176				2	2		2	4	4	4	4	5	5	5	5	4	4	5	4	4	4	4	5	3	2	2	4	3	4	6	3	5	5	5
tomin	177				5	2		2	4	4	4	4	4	4	4	3	4	4	3	4	4	3	3	3	4	4	4	4	3	3	3	3	4	4	4
tomin	178				3	2		2	5	4	5	5	4	4	2	1	2	2	2	2	1	1	1	1	4	4	4	4	5	4	5	2	4	5	5
tomin	179				6	1		2	7	1	4	1	4	5	4	3	4	1		4	6	6	4	5	1	1	5	4	6	6		1	1	1	1
tomin	180				3	2		2	4	7	4	4	4	3	3	3	2	2	2	2	2	1	1	1	7	7	5	7	5	5	5	4	5	5	3
tomin	181				3	1		2	4	5	5	4	5	5	4	3	2	2	2	2	2	2	2	1	4	3	4	3	5	6	6	6	2	2	4
tomin	182				6	2		2		5	4	4		5
tomin	183				3	2		2	4	7	5	1	7	7	4	4	1	1	1	4	1	1	1	4	4	3	7	7	1	4	4	5	7	7	6
tomin	184				5	1		1	4	4	4	4	5	4	4	4	4	4	4	4	4	4	4	4	5	5	5	4	4	4	5	4	5	4	3
tomin	185				2	1		2	4	4	4	4	6	6	6	5	4	4	5	5	4	6	6	6	6	5	5	5	4	4	5	4	5	5	5
tomin	186				4	1		2	4	4	4	4	5	5	5	5	4	4	4	4	4	4	4	4	4	4	4	6	4	4	4	4	4	4	4
tomin	187				2	1		2	4	4	4	4	4	4	3	3	3	3	3	3	3	3	3	3	4	4	4	4	3	3	3	3	4	3	2
tomin	188				5	2		2	4	2	2	2	4	3	2	2	5	5	5	5	3	3	2	2	2	1	1	3	3	2	2	1	4	4	3
tomin	189				3	2		2	4	4	5	5	5	5	5	5	2	2	3	2	3	4	5	5	5	4	5	4	5	5	4	1	5	4	2
tomin	190				2	1		2	5	4	1	1	4	4	1	1	4	4	5	4	3	2	1	1	4	4	4	4	1	1	1	1	1	1	1
tomin	191				2	1		2	3	3	3	2	7	6	6	6	5	5	5	5	3	3	2	2	5	5	5	5	6	6	6	4	4	4	4
tomin	192				2	2		2	5	4	4	4	5	4	1	1	1	1	1	4	4	4	4	4	1	1	1	4	1	1	2	1	4	4	4
tomin	193				4	1		2	2	2	2	1	5	3	2	2	2	2	2	2	4	4	3	3	4	4	4	3	3	3	3	3	2	2	2
tomin	194				3	1		2	1	1	1	1	4	1	1	1	2	1	1	1	2	1	1	1	4	4	4	6	1	1	1	1	1	1	1
tomin	195				4	2		2	4	4	5	4	6	7	5	5	5	5	5	5	5	5	5	4	3	3	3	3	2	1	2	1	4	4	4
tomin	196
tomin	197				4	2		2	2	2	2	2	4	4	4	4	3	3	3	3	3	3	4	5	4	4	4	5	5	5	5	5	5	5	5
tomin	198				4	1		2	4	4	4	4	4	4	4	4	4	4	4	4	4	4	4	4	4	4	4	4	4	4	4	4	4	4	4
tomin	199				2	2		2	4	5	4	5	5	5	4	4	3	3	3	3	4	3	3	4	4	4	4	4	4	4	4	4	4	4	4
tomin	200				4	1		2	2	2	2	2	4	2	2	2	4	2	3	2	4	2	2	2	3	2	2	3	3	3	4	2	2	2	2
tomin	201				1	2		2	5	5	3	5	6	6	5	4	2	2	1	1	2	1	1	1	6	6	6	6	4	6	6	3	1	1	1
tomin	202				6	2		2	5	5	1	1	4	5	4	3	5	5	7	7	6	7	4	5	3	3	6	4	3	3	5	6	1	1	1
tomin	203				3	2		2	4	5	4	4	6	7	6	6	2	2	3	4	5	4	4	5	4	4	4	5	6	6	6	4	4	4	5
tomin	204				3	2		2	4	3	2	2	7	6	5	5	4	2	5	3	4	4	4	3	4	3	3	4	4	7	2	1	3	3	1
tomin	205				6	2		2	3	2	1	2	4	4	4		3	3	2	2	2	2	2	2	2	2	2	2	2	2	3	2	2	2	2
tomin	206				2	2		2	4	3	2	2	4	4	4	4	2	2	2	2	2	2	2	2	2	2	3	5	4	4	4	3	5	5	4
tomin	207				1	1		2	7	7	7	7	7	7	7	7	1	1	1	1	7	7	7	7	1	1	1	1	7	7	7	5	7	7	5
tomin	208				4	2		1		2	4	5	5	5	3	3	1	1	1	1	4	3	2	3	4	3	2	4	3	2	3	1	1	1	2
tomin	209				2	1		2	2	2	2	2	2	2	2	2	1	1	2	2	1	2	2	2	4	4	4	4	7	7	7	7	7	4	2
tomin	210				2	2		2	5	5	6	5	7	7	5	6	4	4	2	2	1	2	2	3	4	2	3	4	7	7	7	6	6	6	4
tomin	211				1	2		2	6	5	6	5	7	5	4	5	4	4	4	4	5	5	5	5	4	4	5	7	3	2	5	2	4	4	4
tomin	212				1	2		2	4	4	4	6	7	6	7	7	4	3	4	2	4	2	4	2	4	5	5	5	5	3	2	2	6	6	6
tomin	213				6	1		2	7	7	7	5	7	5	5	5	2	2	2	1	1	1	1	1	4	2	1	1	1	1	1	1	7	7	7
tomin	214				5	2		2	4	4	4	4	4	4	4	4	4	4	4	4	4	4	4	4	4	4	4	4	4	4	4	4	5	5	5
tomin	215				4	1		1	7	1	1	7	1	1	1	1	1	1	1	1	1	1	7	1	7	7	7	7	7	7	7	7	1	1	1
tomin	216				4	2		1	7	7	7	7	4	4	1	1	1	1	1	1	1	1	1	1	1	1	1	4	1	1	1	1	6	5	5
tomin	217				3	1		2	6	6	5	4	1	1	1	1	1	1	3	4	1	1	4	1	4	4	4	4	1	4	3	1	4	4	4
tomin	218				2	2		2	4	4	5	5	7	7	6	6	1	1	1	1	1	5	2	3	4	4	4	4	6	5	5	1	2	2	2
tomin	219				3	1		2	4	5	5	4	4	4	4	3	4	4	4	4	4	3	5	5	5	4	5	3	4	4	5	5	4	4	4
tomin	220				5	2		2	5	7	7	5	1	1	1	1	1	1	1	1	1	1	1	1	4	4	6	1	1	5	1	1	4	4	1
tomin	221				3	2		2	7	5	7	7	7	7	3	6	3	3	2	2	5	3	5	5	6	6	4	3	5	5	5	2	7	7	7
tomin	222				2	2		2	7	7	7	7	4	4	4	4	5	5	5	4	5	4	4	4	5	5	6	6	5	4	4	1	4	4	4
tomin	223				3	2		2	4	4	4	4	4	4	2	2	2	2	2	2	2	1	1	1	6	4	4	4	5	5	6	3	4	4	4
tomin	224				4	1		2	1	5	1	1	1	1	1	1	1	5	3	1	1	1	1	1	1	1	5	1	1	1	1	1	1	1	1
tomin	225				3	2		2	4	4	4	4	7	7	6	6	4	4	4	4	6	4	5	4	5	5	4	4	3	3	5	2	5	5	5
tomin	226				1	2		1	5	5	6	2	7	6	4	4	2	2	2	2	4	6	4	3	3	3	3	6	3	5	5	2	5	5	5
tomin	227				2	2		2	4	4	4	4	4	4	4	4	1	1	4	4	5	5	4	5	4	4	4	4	4	3	6	2	5	5	5
tomin	228				3	2		2	1	1	1	1	1	1	1	1	7	7	7	7	1	1	1	1	7	7	7	7	5	5	5	3	4	4	1
tomin	229				5	2		2	4	4	4	2	4	4	4	3	4	4	4	3	3	3	2	3	2	2	2	2	2	2	2	2	2	2	2
tomin	230				2	2		2	7	7	7	7	7	7	7	7	5	3	4	4	7	6	6	6	4	1	4	4	5	5	5	2	7	7	7
tomin	231				3	2		2
tomin	232				3	1		2	2	2	2	2	4	4	4	3	4	4	4	4	3	4	3	3	2	3	4	3	4	4	4	3	4	4	2
tomin	233				6	1		1	7	1	1	7	1		1	1	1	1	1	1		1	1	1	5	2	2	3	3	3	3	2	1	1	1
tomin	234				4	2		2	4	5	5	5	3	3	2	2	5	5	5		4	2	2	2	3	3	5	4	5	5	3	3	5	5	5
tomin	235				5	2		1	6	3	6	6	6	6	5	4	4	5	6	6	5	5	3	2	5	5	5	4	2	3	5	3	5	5	5
tomin	236				3	1			4	4	4	5	4	5	5	4	4	4	5	4	4	4	4	4	4	4	4	4	4	4	4	4	5	5	5
tomin	237				1	1		2	6	6	6	5	3	5	3	3	1	1	1	3	2	2	2	1	5	5	5	5	2	3	6	1	2	1	5
tomin	238				5	1		2	6	4	6	4	1	4	1	1	1	2	3	4	2	2	4	4	4	4	6	4	3	3	3	3	6	4	5
tomin	239				4	1		2	6	2	5	5	4	3	2	1	5	5	5	5	2	1	1	1	5	5	5	5	6	5	1	6	4	4	5
tomin	240				2	1		2	1	1	1	1	2	2	1	1	6	6	6	1	6	6	4	1	2	4	4	6	4	4	4	4	3	3	1
tomin	241				5	2		2	4	4	4	4	4	5	3	4	6	6	4	3	4	3	5	3	5	4	4	4	2	2	5	4	7	7	4
tomin	242				4	1		2	4	3	2	6	7	2	4	3	6	6	6	6	5	4	4	4	4	4	5	3	3	3	2	2	3	3	2
tomin	243				5	2		1	6	6	6	4	4	4	3	3	3	3	3	3	3	3	3	3	5	5	5	5	4	4	5	4	4	4	4
tomin	244				2	1		2	6	6	4	4	4	4	3	2	1	1	3	2	1	1	1	1	5	4	5	4	3	2	3	2	3	2	3
tomin	245				2	2		2	4	4	4	4	4	4	4	4	4	4	4	4	4	4	4	4	4	4	4	4	4	4	4	4	4	5	4
tomin	246				5	1		2
tomin	247				5			2	4	4	4	2	5	5	4	4	4	4	4	4	4	4	5	4	5	4	4	4	3	5	6	4	6	6	6
tomin	248				3	2		2	4	4	4	4	3	2	2	2	2	2	4	4	4	1	1	2	2	2	2	2	2	1	1	1	2	2	2
tomin	249				1	2		2	4	3	3	5	4	3	4	3	2	2	2	2	2	3	3	3	4	4	4	5	4	2	2	2	4	4	2
tomin	250				5	1		2	4	4	3		7	7	6	6	4	2	4		2	4	4	5	3	4	3	4	5	3	4	3	6	4	4
tomin	251				6	2		2	4	4	4	2	6	6	5	5	3	3	4	4	3	2	2	2	3	4	3	4	5	5	4	5	3	2	3
tomin	252				6	1		1	4	4		3	5	4	4	4	5	4	5	5	4	4	4	4	4	4	5	4	5	4	4	4	5	5	5
tomin	253				4	2		2	6	4	5	5	4	4	5	4	3	3	3	4	3	3	2	3	4	5	5	3	5	5	5	4	5	5	5
tomin	254				5	1		2	1	1	1	1	4	4	4	4	4	4	4	1	1	1	1	1	1	1	1	1	4	5	4	1	4	4	1
tomin	255				1	2		2	7	5	4	4	7	7	7	7	3	3	2	2	7	7	7	7	5		4	5	5	2	4	5	1	1	4
tomin	256				3	2		2	6	5	7	6	7	7	1	7	1	1	5	7	1	1	1	1	7	4	5	4	7	7	5	5	1	1	1
tomin	257								1	1	1	1	5	1	5	1	1	1	1	1	4	1	1	1	1	1	1	5	1	1	5	5	4	4	5
tomin	258				3	1		2	4	5	5	5	5	5	6	5	4	4	4	4	1	1	1	1	4	4	4	4	4	1	5	1	1	1	1
tomin	259				5	1		2	4	5	4	4	4	4	4	4	5	4	4	5	4	5	5	4	5	4	5	5	4	4	2	2	6	6	6
tomin	260				1	1		2	1	1	1	1	3	2	1	1	6	5	4	1	1	1	1	1	6	5	5	1	6	6	5	2	1	1	1
tomin	261				6	1		2	4	2	4	4	6	6	4	6	2	2	5	5	6	6	6	6	6	5	6	6	4	5	6	6	4	4	2
tomin	262				4	2		2	4	4	4	4	4	4	4	4	4	4	4	4	4		3	3	3	4	4	4	3	2	4	3	4	4	4
tomin	263				2	1		2	4	4	4	4	7	7	7	7	4	4	4	4	4	4	4	4	4	4	4	4	4	7	7	4	4	4	4
tomin	264				3	2		2	7	6	7	7	3	2	1	7	7	4	4	3	2	4	1	4	7	7	7	7	1	1	5	5	7	7	7
tomin	265				4	2		1	6	6	6	4	5	4	4	4	6	5	5	5	4	4	1	1	2	2	1	2	2	2	2	2	2	2	2
tomin	266				6	2		2	2	1	1	1	7	7	7	7	6	6	6			7	7	7	7	7	7	7	3	1	1	1	1	1	1
tomin	267				1	1		2	5	4	4	5	5	5	4	4	4	4	4	4	4	3	3	3	4	4	4	5	5	5	5	4	4	4	4
tomin	268				4	1		2	1	1	1	1	6	5	6	5	2	2	3	1	4	4	4	4	6	6	6	6	1	2	5	2	2	1	1
tomin	269				5	1		2	2	2	2	2	5	5	5	4	4	4	4	4	4	4	3	3	4	3	3	4	3	3	5	3	3	3	2
tomin	270				4	2		2	6	2	6	6	5	5	2	3	5	3	6	6	1	1	1	1	7	7	7	6	7	7	7	7	6	4	7
tomin	271				4	2		2		5		4	6	4	4	4	4	4	4	4	4	3	5	3	6	4	5	4	4	5			6	1	4
tomin	272				2	2		2	5	4	6	5	6	4	4	4	3	3	3	3	4	4	3	4	4	3	5	6	3	2	3	2	4	3	3
tomin	273				3	1		2	7	4	7	7	7	6	6	6	6	6	6	6	5	4	6	6	4	4	4	4	2	4	4	2	4	4	7
tomin	274				6	2		2	5	5	4	5	6	6	5	6	7	7	7	5	5	5	4	5	5	4	5	4	5	5	3	5	6	6	6
tomin	275				5	1		2	4	3	4	4	5	5	4	5	4	5	7	4	7	7	7	6	4	4	7	4	3	2	2	1	4	4	4
tomin	276				4	2		2	4	4	4	4	1	1	1	1	1	1	4	4	1	1	1	1	2	2	2	2	2	2	5	5	4	4	4
tomin	277				3	2		2	1	1	1	7	6	6	7	1	1	1	1	1	5	5	5	5	5	5	5	4	5	2	6	2	2	2	6
tomin	278				3	2		2	5	5	5	5	6	6	6	6	5	5	6	6	5	5	5	5	5	5	5	5	6	6	6	6	5	5	5
tomin	279				1	2		2	4	7	4	5	7	4	4	4	1	1	4	4	3	4	4	3	1	1	3	4	5	5	4	4	6	6	4
tomin	280				6	1			4	4	4	4	4	4	4	4	4	4	4	4	4	4	4	4	4	4	4	4	4	4	4	4	4	4	4
tomin	281				6	2		2
tomin	282				6	2		2	4	3	2	1	4	4	3	3	4	5	2	2	2	1	1	7	1	1	1		1	1	7	1	1	1	1
tomin	283				4	1		1	5	5	5	5	5	5	5	5	4	4	4	4	4	4	4	5	5	5	5	4	4	4	5	4	5	5	5
tomin	284				5	2		2	4	5	6	1	4	4	4	4	5	5	5	4	4	4	4	4	4	4	4	4	4	4	4	4	7	7	7
tomin	285				6	2		2	4	5	4	4	2	2	4	4	4	4	4	4	2	4	2	2	4	4	6	4	6	6	3	2	3	3	4
tomin	286				6	2		2	1	1	1	1	4	4	4	4	1	1	1	1	2	4	5	4	4	4	4	5	2	2	1	2	6	5	1
tomin	287				2	2		2	4	4	5	4	5	4	4	4	4	4	5	4	1	1	1	1	1	1	1	4	1	1	1	1	1	1	5
tomin	288
tomin	289				5	1		2	4	4	4	3	1	2	1	1	5	5	5	5	1	1	5	3	5	4	5	4	1	1	4	1	5	5	1
tomin	290				4	1		2	4	4	4	4	5	4	3	3	1	1	1	1	2	1	1	1	5	5	5	6	5	4	2	1	2	2	2
tomin	291				6	1		2	1	1	1	1	1	1	1	1	4	4	7	4	4	1	2	5	7	7	6	1	1	1	1	2	7	7	7
tomin	292				6	2		2	4	4	4	4	5	5	4	4	5	5	5	4	4	5	5	5	4	4	4	4	5	5	5	5	5	4	4
tomin	293				1	1		2	5	5	5	4	6	7	7	7	1	1	1	1	4	2	2	3	3	4	4	4	2	2	3	1	4	4	4
tomin	294				6	1		2	1	1	1	1	1	1	1	1	1	1	4	1	1	1	1	1	7	6	6	4	4	4	4	4	4	4	4
tomin	295				5	1		2	6	4	4	4	4	5	4	5	7	6	6	6	4	4	6	4	4	4	4	4	3	2	2	2	6	6	6
tomin	296				2	2		2	5	5	5	5	4	3	3	4	1	1	1	1	3	1	1	1	5	5	4	5	3	5	5	5	3	3	4
tomin	297				2	2		2	6	4	4	4	3	5	4	2	5	4	5	4	3	3	1	1	4	4	4	4	3	3	4	3	4	5	5
tomin	298				5	2		2	2	2	2	2	7	7	6	6	4	6	7	7	7	7	7	7	2	3	2	4	2	2	2	2	6	6	3
tomin	299				4	1		2	4	4	4	4	4	4	4	5	4	4	5	4	4	4	4	6	6	6	6	6	4	4	4	4	4	4	4
tomin	300				6	1		2	2	2	2	2	5	2	2	2	2	4	4	4	4	4	4	4	4	4	4	2	2	2	2	2	2	2	2
tomin	301				2	2		2	4	5	6	5	7	7	7	7	1	1	1	1	5	4	4	6	4	4	4	4	4	3	5	1	5	5	5
tomin	302				1	1		2	3	4	4	5	4	6	6	4	2	2	2	2	4	4	2	3	5	5	6	6	4	4	4	4	4	5	5
tomin	303				2	2		2	5	5	4	5	7	6	5	4	2	2	2	4	4	4	4	4	2	1	1	4	1	1	1	1	4	4	4
tomin	304								4	4	4	4	5	5	5	4	4	4	4	4	5	5	4	4	5	5	4	4	4	4	4	4	5	5	5
tomin	305				6	2		2	4	1	1	2	2	5	4	2	1	1	2	1	1	1	1	2	1	4	4	5	2	1	2	1	2	1	1
tomin	306				6	2		2	7	7	7	4	4	4	4	4	4	4	4	4	4	4	7	7	7	7	7	7	7	7	7	7	7	7	7
tomin	307				6	2		2	4	4	4	4	6	5	4	5	4	4	4	4	5	4	5	5	5	4	5	5	5	5	5	5	4	4	5
tomin	308				1	2		2	6	4	5	7	7	6	6	5	5	5	5	5	5	3	4	5	4	5	5	6	5	4	5	4	5	5	5
tomin	309				5	2		2	3	3	3	3	4	4	3	3	4	3	4	5	3	3	2	2	3	4	4	3	3	4	5	5	4	2	2
tomin	310				4	2		2	6	4	5	4	5	5	4	4	4	4	4	4	4	3	3	3	6	6	6	5	4	4	4	4	5	4	5
tomin	311				5	2		1	7	7	7	7	2	2	2	2	1	1	1	1	2	2	2	2	5	4	5	5	1	5	2	2	4	4	5
tomin	312				6	2		2	4	5	5	4	5	3	4	4	1	1	5	4	5	5	1	2	4	3	5	5	2	2	2	2	5	5	5
tomin	313				1	1		2	2	5	5	5	6	5	5	5	5	4	4	4	7	4	3	2	2	2	2	2	2	2	2	2	2	2	2
tomin	314				6	2		2	4	4	4	4	4	5	5	5	5	4	5	5	5	4	4	4	5	4	4	4	3	4	3	4	7	7	4
tomin	315				3	1		2	4	2	1	1	7	6	6	6	4	4	4	1	3	4	2	3	4	2	2	2	1	5	2	1	1	1	1
tomin	316				4	1		2	4	1	1	1	3	3	3	1	2	2	2	2	3	5	4	2	4	4	4	4	2	3	5	2	6	6	5
tomin	317				5	2		2	4	4	3	1	4	5	4	4	5	5	5	4	6	1	4	3	1	1	1	1	4	4	3	3	3	5	4
tomin	318				1	2		2	5	6	4	4	6	4	3	3	3	3	3	3	2	2	2	2	1	1	1	3	6	6	1	1	3	3	1
tomin	319				1	2		1	7	4	5	7	4	4	4	4	7	7	7	5	4	4	4	3	5	4	6	5	4	5	5	5	5	5	7
tomin	320				4	2		1	4	4	4	4	5	5	4	4	4	3	4	3	4	1	3	3	5	4	4	4	3	4	4	3	4	4	3
tomin	321				2	1		2	4	4	4	4	4	3	2	1	4	4	4	4	2	3	5	4	5	4	4	4	3	4	2	4	5	5	4
tomin	322				2	1		1	7	7	7	2	4	3	2	2	2	2	2	4	1	3	1	1	4	5	4	4	5	5	5	3	4	4	5
tomin	323				6	2		2	2	4	3	4	4	3	4	4	3	1	5	4	3	4	4	4	2	4	4	4	1	5	4	5	6	6	7
tomin	324				5	2		2	7	7	7	7	5	5	5	4	1	1	1	7	3	3	3	4	4	6	5	4	5	4	5	4	7	7	7
tomin	325				6	2		2	4	4	4	4	4	4	4	4	4	4	4	3	4	3	2	2	4	2	4	4	3	4	4	4	5	4	4
tomin	326				1	1		2	4	1	1	1	6	5	4	6	4	4	4	4	3	1	1	1	3	3	3	4	7	5	3	1	1	1	1
tomin	327				1	1		2	7	7	7	4	4	2	1	2	4	4	4	4	2	1	1	1	3	4	2	3	2	1	3	1	2	2	3
tomin	328				4	1		2	4	4	4	4	6	6	6	1	1	1	1	1	4	4	1	6	4	4	6	4	1	1	4	4	1	1	4
tomin	329				5	2		2	1	1	1	1	4	1	4	4	5	5	4	4	1	1	1	1	6	6	5	4	7	7	4	5	1	1	1
tomin	330				3	2		2	4	4	4	4	4	4	4	4	4	4		4	4	4	1	1	4	4	4	4	1	1	1	1	6	4	5
tomin	331				5	2		1	7	7	7	7	2	2	2	1	7	7	7	7	1	1	1	1	7	7	7	7	7	7	7	7	7	7	7
tomin	332				1	2		2	7	7	4	7	1	1	1	1	1	1	1	1	1	1	1	1	5	5	7	5	1	1	1	1	1	1	1
tomin	333				3	1		2	5	6	6	7	7	7	7	7	4	4	5	4	3	4	5	5	1	1	1	2	5	5	4	2	6	6	6
tomin	334				4	1			3	3	3	3	2	2	2	2	4	4	4	4	4	2	2	2	5	5	5	5	2	2	4	2	2	1	1
tomin	335				6	2		2	4	5	4	3	3	3	2	1	1	1	1	4	2	2	2	2	4	2	4	5	2	2	5	2	6	5	5
tomin	336				3	1		2	1	1	1	1	7	6	6	6	1	1	1	1	4	4	2	2	5	5	5	5	1	1	5	4	2	2	2
tomin	337				3	2		2	4	6	4	4	5	5	5	3	1	1	2	1	1	1	1	1	2	2	1	4	2	1	2	1	1	2	2
tomin	338				3	1		2	4	4	5	4	6	4	6	3	1	2	3	4	4	5	5	6	4	3	3	4	2	3	4	2	6	6	5
tomin	339				2	2		2	2	2	5	5	7	7	7	6	1	3	3	2	3	3	3	5	4	5	3	3	1	1	3	1	1	1	1
tomin	340				3	1		2	4	5	3	3	7	7	6	6	1	1	1	1	6	3	3	6	6	6	7	7	5	5	7	5	5	3	5
tomin	341				2	2		2	4	5	4	2	5	5	2	4	3	4	6	4	3	3	3	3	3	3	4	4	2	5	5	4	4	4	4
tomin	342				1	2		2	5	5	5	5	6	6	5	4	3	3	3	4	3	2	2	2	4	4	3	5	5	3	3	3	5	5	3
tomin	343				3	2		2	2	3	3	2	7	6	5	6	2	1	2	2	4	2	2	2	5	2	5	5	3	5	3	4	2	2	2
tomin	344				2	2		2	5	5	5	5	5	4	3	1	1	1	1	1	1	1	1	1	4	4	5	5	4	4	3	2	6	6	4
tomin	345				1	2		1	7	7	7	7	7	7	7	7	1	2	2	4	4	6	6	5	3	4	4	5	5	5	6	4	7	7	7
tomin	346				1	2		2	5	5	4	5	7	5	6	2	2	1	1	1	2	2	1	1	6	6	7	7	2	2	3	2	2	3	2
tomin	347				3	2		2	4	5	5	4	6	4	4	3	3	4	4	4	2	4	3	4	4	5	5	6	4	5	6	6	6	4	4
tomin	348				1	1		2	1	2	1	2	4	3	4	6	2	2	2	2	2	4	4	4	5	5	5	5	4	4	4	3	3	3	3
tomin	349				1	1		2	4	4	4	4	7	7	4	5	1	1	1	1	1	1	1	1	4	3	4	5	3	4	4	4	1	1	1
tomin	350				3	2		1	5	2	5	4	5	5	4	4	3	3	3	3	4	4	3	4	4	3	4	4	4	4	4	4	4	5	3
tomin	351				2	2		2	5	5	5	5	7	6	6	6	3	3	3	3	4	3	3	3	1	3	4	5	5	5	5	5	1	1	1
tomin	352				5	1		2	1	4	4	1	5	6	7	7	4	4	4	4	5	2	2	2	2	4	2	2	2	6	2	2	4	4	4
tomin	353				6	2		1	6	4	5	4	7	6	6	5	4	2	3	4	5	5	3	5	5	2	3	3	5	5	5	6	5	3	6
tomin	354				5	1		2	1	1	1	1	6	4	6	6	1	1	1	1	3	3	3	3	4	4	6	5	1	2	1	1	3	3	3
tomin	355				3	1		2	1	1	1	5	2	2	4	1	6	5	5	1	1	1	1	1	4	4	7	7	5	5	5	3	4	4	1
tomin	356				1	2		2	4	3	4	5	5	2	2	2	2	2	2	5	3	2	1	1	5	4	5	4	5	5	5	5	5	5	5
tomin	357				3	1		2	1	1	1	3	7	7	6	6	1	1	1	1	5	4	4	4	4	4	4	5	2	6	6	6	2	2	1
tomin	358
tomin	359				6	1		2	3	3	4	4	4	5	4	4	4	4	3	4	4	4	4	4	4	4	4	4	4	5	3	3	1	1	1
tomin	360				4	1		2	3	3	4	4	6	5	5	5	4	4	4	4	4	5	5	3	4	5	5	6	2	2	2	2	1	1	1
tomin	361				4	2		2	7	7	4	7	4	4	4	4	6	6	6	6	4	5	4	5	4	4	4	4	6	5	5	4	6	6	5
tomin	362				3	2		1	5	5	5	5	4	5	4	4	4	4	4	4	4	4	4	4	5	5	5	4	4	5	5	4	5	5	5
tomin	363				2	2		2	4	4	4	4	4	4	4	3	4	4	4	4	2	3	3	3	5	5	4	4	2	1	2	2	1	1	2
tomin	364				5	2		1	6	5	5	1	3	4	6	4	4	4	4	5	4	1	1	4	2	5	3	2	4	6	5	2	5	6	6
tomin	365				5	2			4	1		2	4	4	4	4	2	2	4	1	2	2	3	4	5	5	5	6	2	3	4	2	4	2	4
tomin	366				5	2		2	4	4	4	4	4	5	5	4	5	5	5	4	4	4	5	5	4	4	4	4	4	4	4	5	5	5	5
tomin	367				3	1		2	7	7	7	7	4	4	1	1	1	1	1	1	1	1	1	1	4	4	4	4	5	5	1	1	1	1	5
tomin	368				5	1		2	1	5	1	1	6	4	4	4	1	1	6	1	5	4	4	1	5	1	4	4	4	1	5	1	6	6	6
tomin	369				4	2		2	4	4	4	4	4	4	4	4	4	3	4	4	5	4	4	4	4	4	4	4	3	2	3	2	5	5	4
tomin	370				4	1		2	4	4	4	4	4	4	4	4	4	4	4	4	4	4	4	4	4	4	4	4	4	4	4	4	4	4	4
tomin	371				5	1		1	7	2	7	7	3	6	3	3	2	2	2	2	2	2	2	2	6	6	6	6	3	5	5	2	2	2	2
tomin	372				5	1		1	4	3	5	7	6	7	3	7	2		1	1	5	6	7	7	1	1	1	1	1	1	5	1	1	1	4
tomin	373				4	2		2	7	5	5	1	1	1	1	1	2	2	2	2	1	1	1	1	5	4	4	3	1	1	3	3	6	6	6
tomin	374				6	2		2	4	4	4	1	4	4	4	4	6	6	6	6	4	4	4	6	4	4	4	4	1	1	1	1	4	4	5
tomin	375				6	2		2	2	5	4	1	4	1	1	1	7	7	7	6	1	4	4	2	4	1	6	4	1	1	2	4	7	7	7
tomin	376				6	2		2	4	1	4	1	2	2	2	2	2	5	7	6	6	6	6	6	7	6	6	4	2	2	1	1	6	6	6
tomin	377				5	1		2	1	1	1	1	7	4	4	7	1	1	1	1	4	4	4	4	1	1	1	1	1	1	4	1	1	1	1
tomin	378				2	1		2	1	1	1	1	1	1	1	1	7	1	1	1	1	1	1	1	1	1	1	1	1	1	1	1	1	1	1
tomin	379				4	2		2	1	1	1	1	1	1	1	3	7	7	6	6	1	1	1	1	1	1	2	1	7	7	5	6	5	2	3
tomin	380				6	2		2	1	1	1	1		5	5	5	5	4	3	1		5	4	5		4	5	6	3	3	4	4	4	3	1
tomin	381				3	2		2	1	1	1	1	1	1	1	1	1	1	1	1	1	1	1	4	6	4	4	4	1	1	1	1	1	1	1
tomin	382				5	1		1	2	5	4	5	4	3	3	2	4	1	1	1	3	2	2	2	4	4	3	5	2	2	2	1	1	1	1
tomin	383				4	2		2	6	4	5	4	2	4	1	1	5	5	5	4	3	3	3	1	4	4	4	4	4	5	6	6	6	6	5
tomin	384				4	2		1	7	7	7	4	5	5	4	3	2	2	2	2	2	1	4	3	6	5	6	4	3	2	7	5	3	4	5
tomin	385				3	1		2	3	4	3	3	6	6	5	5	4	4	3	6	5	5	5	5	4	4	4	4	4	3	2	2	5	5	5
tomin	386				3	1		2	1	1	1	1	1	7	1	1	7	7	7	7	7	7	7	7	7	6	6	6	7	7	7	1	7	1	1
tomin	387				5	1		2	1	4	4	4	4	4	4	4	1	1	4	4	4	4	2	4	5	5	5	4	2	2	2	2	5	5	4
tomin	388				2	2		1	7	7	7	7	5	4	3	1	4	7	7	4	2	5	4	1	1	1	1	4	1	1	1	1	1	1	3
tomin	389				6	1		2	4	5	1	1	1	1	1	1	1	1	1	1	1	1	1	1	7	6	6	1	7	1	7	7	7	7	1
tomin	390				1	1		2	1	1	1	1	4	1	5	1	1	1	1	1	6	6	5	5	5	7	7	7	2	1	5	2	1	1	1
tomin	391				5	1		2	4	4	4	3	5	5	5	4	3	4	5	4	3	4	4	4	3	3	4	4	6	4	4	4	6	5	5
tomin	392				2	2		2	4	4	3	2	4	4	3	2	2	2	2		4	1	1	1	2	1	1	4	4	4	4	4	5	5	2
tomin	393				3	1		2	3	3	4	4	7	7	7	7	1	2	4	4	4	3	4	4	4	4	4	4	4	4	4	2	1	1	1
tomin	394				4	1		1	7	1	7	7	1	1	1	1	1	1	1	1	7	1	1	1	6	4	4	4	4	4	4	4	4	4	4
tomin	395				5	1		2	4	4	4	1	1	1	1	1	7	4	4	4	4	4	4	1	4	1	1	1	4	4	2	1	4	4	4
tomin	396				1	2		2	7	7	7	7	7	7	7	7	1	1	4	1	5	3	5	5	4	4	4	6	5	4	5	5	4	3	4
tomin	397				2	1		2	1	1	1	1	7	7	7	7	2	1	1	1	2	2	3	2	3	2	2	3	3	2	3	1	1	1	1
tomin	398				6	2		2	4	5	4	2	5	4	4	5	4	1	5	4	4	4	6	3	4	1	4	4	4	3	4	3	7	7	5
tomin	399				4	1		2	7	7	7	4	7	4	7	7	1	1	1	1	4	4	4	4	4	4	1	7	5	1	4	4	4	4	4
tomin	400				5	2		2	4	4	4	4	7	7	7	4	4	5	5	5	5	4	5	5	5	4	4	4	4	4	4	6	6	6	6
tomin	401				1	1		2	4	4	5	4	5	6	5		2	2	2	2	5	4	4	4	5	5	5	6	4	3	4	2	4	4	4
tomin	402				3	2		2	5	5	5	5	6	5	4	4	3	3	4	4	5	5	5	4	5	5	5	5	4	3	3	3	6	6	6
tomin	403				5	2		2	7	7	7	7	6		6	7	5	4	4	5		6	5	4	2	2	4	2	2	3	7	6	7	7	6
tomin	404				5	1		2	4	4	4	4	6	7	6	6	4	4	4	4	7	7	6	7	4	4	4	4	7	7	7	7	7	7	7
tomin	405				4	2		2	4	4	4	4	5	5	5	5	4	4	5	4	4	4	4	5	4	4	4	4	4	3	3	3	3	3	3
tomin	406				4	1		2	4	4	5	4	5	6	6	5	4	5	4	4	5	3	3	5	3	4	3	4	4	4	3	2	3	2	2
tomin	407				5	2		2	5	5	4	4	3	3	2	2	5	5	5	5	2	3	3	2	4	3	3	5	4	5	2	5	6	6	5
tomin	408				5	1		2	5	5	5	5	2	2	2	2	6	6	6	5	2	2	2	2	2	2	2	2	2	2	2	2	5	5	5
tomin	409				2	1		2	3	5	3	5	6	6	5	6	2	2	2	2	5	3	4	4	2	2	2	2	3	3	6	3	2	2	1
tomin	410				5	1		2	4	4	4	4	5	4	3	3	3	2	2	2	2	2	2	4	7	6	6	6	3	3	5	3	4	4	4
tomin	411				3	2		2	5	5	6	6	4	4	3	2	1	1	1	4	3	1	3	2	4	3	4	4	5	5	5	4	5	5	4
tomin	412				2	2		2	5	5	5	6	6	6	6	6	4	4	4	4	5	4	3	4	4	4	3	4	6	4	6	5	4	4	4
tomin	413				1	2		2	4	4	5	5	6	3	4	3	3	3	3	4	3	3	3	3	4	4	4	4	3	3	5	4	4	3	3
tomin	414				5	2		1	1	1	1	1	1	1	1	1	7	7	7	7	7	7	1	1	1	1	1	1	1	1	1	5	1	1	1
tomin	415				3	1		2	1	6	1	1	7	7	6	5	1	1	5	1	5	5	5	5	2	1	3	3	1	1	5	1	1	1	4
tomin	416				6	1		1	4	4	4	2	6	6	7	6	4	4	4	4	4	4	4	4	2	2	2	4	2	2	2	2	2	2	3
tomin	417				6	2		2	5	2	5	2	4	4	3	3	4	4	4	4	4	4	3	3	4	4	4	5	5	4	4	4	5	4	4
tomin	418				6	2			4		1	1	4	3	3	3	3	4	3	4	4	2	3	3	3	2	2	3	2	2	2	1	4	4	4
tomin	419				4	2		2	4	3	3	3	4	4	4	4	5	4	4	4	3	4	4	4	3	3	4	4	4	4	4	4	5	4	4
tomin	420				5	1		1	4	5	4	4	4	4	4	4	2	3	3	4	5	4	4	4	5	5	5	5	3	3	3	3	6	5	5
tomin	421				1	2		2	7	5	6	7	7	7	7	5	7	5	5	5	3	4	5	3	3	3	4	3	5	5	5	2	7	7	5
tomin	422				4	2		1	7	7	7	7	1	2	1	1	4	4	4	4	1	4	1	1	2	2	2	3	1	3	7	5	7	7	7
tomin	423				6	2		2	1	1	1	1	1	1	1		7	7	7	7	1	7	7	7	3	6	2	1	1	1	4		1	1	6
tomin	424				2	1		2	4	4	4	4	5	5	4	3	3	2	2	2	3	4	4	4	6	6	6	5	2	2	5	2	6	6	5
tomin	425				5	2		2	1	1	1	1	7	6	4	4	2	2	2	1	4	2	4	4	1	1	1	4	1	1	1	1	5	4	4
tomin	426				1	1		2	1	1	1	1		4	4	4	1	1	1	1	1	1	1	1	4	4	4	6	1	1	1	1	1	1	1
tomin	427				2	2		1	4	6	4	4	5	1	4	1	1	1	1	1	1	1	1	1	7	7	4	7	1	1	6	1	1	1	1
tomin	428				5	2		2	4	5	5	6	5	5	4		3	2	3	3	4	4	5	4	6	5	6	5	4	3	4	2	5	5	5
tomin	429				3	2		2	4	4	4	4	7	6	6	6	4	4	4	4	4	4	4	4	4	4	4	5	4	4	2	2	4	4	4
tomin	430				4	2		1	6	5	7	7	6	6	5	5	5	5	5	5	3	3	5	5	5	5	5	5	5	5	5	4	6	6	5
tomin	431				6	1		1	2	4	4	2	7	7	7	7	2	2	2	2	6	6	6	6	6	6	5	4	5	3	5	4	2	2	4
tomin	432				3	2		2	2	2	2	2	5	5	4	4	4	4	5	4	4	2	4	4	5	4	4	4	3	3	4		1	2	1
tomin	433				3	2		2	6	4	2	2	5	5	4	4	1	1	1	1	1	1	1	1	4	4	4	7	4	2	2	5	5	5	5
tomin	434				3	2		1	5	5	6	7	4	4	4	5	4	3	3	3	4	3	4	3	5	5	4	5	4	3	4	2	2	2	5
tomin	435				5	1		2	4	4	4	4	5	5	4	3	4	4	5	5	3	4	4	4	4	1	4	4	5	5	5		4	4	4
tomin	436				2	2		2	4	5	5	5	4	4	4	4	5	5	5	5	4		3	2	4	4	4	4	5	5	5	5	4	4	4
tomin	437				5	2		2	5	5	7	4	4	4	4	4	4	4	5	5	4	4	4	4	4	4	4	4	4	5	5	5	4	4	5
tomin	438				4	1		2	4	4	4	4	5	5	5	4	3	3	3	3	4	3	2	3	4	2	2	2	2	2	2	2	5	4	3
tomin	439				4	1		1	6	6	6	7	7	4	3	2	1	1	1	1	1	1	3	1	3	3	1	5	2	2	2	2	6	6	2
tomin	440				2	1		2	5	5	5	4	7	5	5	5	3	1	1	5	5	5	4	4	3	2	2	5	2	1	1	1	4	4	1
tomin	441				2	1		2	2	2	2	2	5	4	4	4	3	2	2	2	4	2	2	4	4	4	4	4	4	4	4	4	3	3	3
tomin	442				2	1		2	2	2	2	1	7	7	6	7	2	2	2	1	2	6	4	3	2	1	2	3	3	6	7	2	1	1	1
tomin	443				2	2		2	4	5	5	3	5	5	4	4	2	2	2	2	2	2	2	2	5	5	5	6	2	2	5	4	4	4	2
tomin	444				2	2		1	7	6	7	7	7	7	7	7	5	4	4	1	4	4	4	4	5	5	5	5	4	3	3	1	1	1	1
tomin	445				2	1		2	7	7	7	3	7	7	5	4	1	1	1	1	4	1	1	4	6	6	7	7	7	7	5	1	7	7	6
tomin	446				1	2		2	6	5	6	5	1	1	1	1	1	1	1	1	2	3	2	1	7	7	6	7	2	1	1	2	2	2	3
tomin	447				3	1		2	4	4	4	4	5	5	4	3	3	3	3	3	4	3	3	3	4	3	4	5	3	3	4	2	5	5	4
tomin	448				2	2		2	6	6	6	6	6	6	4	4	4	4	4	4	1	1	1	1	3	3	3	3	5	5	5	5	4	4	3
tomin	449
tomin	450				3	2		1	6	4	7	7	4	4	1	1	4	4	4	1	1	1	4	1	4	4	7	7	1	1	4	1	4	4	7
tomin	451				2	1		2	7	6	5	7	7	7	5	4	1	1	1	1	3	2	5	2	2	3	3	4	5	3	2	5	5	3	3
tomin	452				2	2		2	4	4	5	2	4	5	4	4	4	4	2	2	4	5	4	2	4	4	4	4	3	5	3	2	2	4	4
tomin	453				5	1		2	4	4	4	4	4	4	4	4	5	5	5	4	4	4	4	4	2	2	4	4	4	2	3	3	4	4	4
tomin	454				2	2		2	4	4	5	4	7	6	6	5	5	5	5	4	1	5	4	4	3	2	4	4	5	7	7	3	4	4	4
tomin	455				4	2		2	1	1	1	1	5	5	4	5	4	4	4	1	4	2	2	3	5	5	5	4	2	3	6	3	1	1	1
tomin	456				4	1		2	4	4	4	5	4	4	4	3	1	1	2	2	2	2	1	1	4	1	2	2	1	1	1	1	5	5	4
tomin	457				4	1		2	4	4	4	4	5	5	1	2	5	5	5	5	1	1	1	1	1	1	1	4	3	5	4	5	2	2	1
tomin	458				4	2		2	7	7	7	7	5	5	4	3	6	6	6	6	6	1	1	1	1	1	1	4	2	2	1	1	6	6	6
tomin	459				4	1		2	4	4	4	4	4	4	3	3	1	1	1	4	4	2	5	3	6	5	5	4	5	5	3	1	4	4	2
tomin	460				3	1		2	4	4	4	7	7	7	7	7	1	1	1	4	4	4	4	4	7	4	7	4	4	4	4	4	7	4	4
tomin	461				3	2		2	5	5	5	5	5	4	4	4	4	4	4	4	5	3	4	3	3	2	2	5	3	3	3	2	3	2	2
tomin	462				1	1		2	2	4	4	4	7	7	7	7	3	3	3	5	4	4	5	5	2	2	1	4	3	2	3	1	4	4	4
tomin	463				4	1		2	4	1	2	1	4	4	4	4	4	4	4	4	4	4	4	4	4	4	4	4	4	4	4	4	4	4	4
tomin	464				2	1		2	2	5	4	2	4	1	4	2	2	2	2	1	4	4	4	4	2	1	1	4	3	2	5	1	1	1	1
tomin	465				4	1		2	2	2	2	2	4	3	4	3	4	3	3	3	3	3	3	4	4	4	5	4	2	2	2	2	2	2	1
tomin	466				4	2		2	1	3	2	1	5	1	2	1	1	1	1	1	1	1	1	1	4	3	5	6	1	1	3	3	4	4	4
tomin	467				6	2		2	1	1	1	1		6							1	1	1	1					6	7	7				1
tomin	468				2	2		2	5	7	5	5	7	6	5	5	1	1	1	1	5	4	4	5	1	1	1	4	1	1	2	1	2	2	4
tomin	469				2	1		1	7	7	7	7	7	1	7	7	7	7	7	7	1	1	7	1	7	7	7	7	7	7	7	7	7	7	7
tomin	470				4	2		2	4	4	4	4	6	6	5	5	4	2	2	2	4	4	2	2	6	6	6	4	2	5	6	6	7	7	7
tomin	471				5	1		2	4	3	3	3	5	3	5	3	2	2	3	2	3	1	1	1	1	1	1	1	5	5	5	1	4	4	5
tomin	472				2	2		2	5	5	4	4	5	5	4	5	5	5	5	4	5	5	5	5	2	2	2	2	2	4	4	2	2	2	2
tomin	473				3	2		2	4	4	4	4	5	5	4	2	1	1	1	1	1	1	1	1	4	4	5	5	5	5	4	6	6	4	4
tomin	474				4	2		2	4	4	4			6	6	7	6	6	7	7	7	7	6	6	4	4	4	4	1	1	4	1	4	4	4
tomin	475				1	2		2	7	7	7	7	7	7	7	7	7	7	7	7	7	7	4	4	4	4	5	3	5	4	4	4	7	7	7
tomin	476				2	1		2	4	4	4	4	5	4	4	3	1	1	4	1	4	2	3	3	4	4	4	4	3	3	5	6	6	4	4
tomin	477				3	2		2	4	4	3	3	4	4	4	4	3	2	2	2	5	4	2	4	5	5	7	6	2	2	2	1	4	4	2
tomin	478				2	1		2	4	3	6	4	7	7	6	6	4	4	3	3	5	4	5	5	5	5	5	5	4	3	4	3	4	4	4
tomin	479				2	1		2	1	1	1	1	1	1	1	1	4	1	1	1	1	1	1	1	4	1	1	7	1	1	1	3	7	7	7
tomin	480				2	2		2	5	5	5	5	7	7	6	7	5	3	5	5	5	5	5	6	2	2	2	4	3	5	6	2	3	3	5
tomin	481				3	2		1	4	4	4	4	4	4	4	4	4	4	4	4	4	4	4	4	4	4	4	4	4	4	4	4	4	4	4
tomin	482				5	2		1	4	1	5	2	2	2	2	2	6	6	6	6	1	1	1	4	6	6	7	6	5	5	5	4	7	7	7
tomin	483				1	1		2	5	7	5	5	7	2	2	5	1	2	2	1	1	1	1	1	3	4	4	4	6	6	6	1	4	4	4
tomin	484				6	2		2	5	3	4	4	4	5	2	2	4	4	4		3	1	4	2	4	4	4	3	4	5	6	6	6	5	5
tomin	485				4	1		2	4	4	4	4	6	6	4	5	4	4	4	4	4	4	4	5	3	2	2	1	4	3	4	3	4	4	5
tomin	486				5	1		2					7	7	6	6		1	5	5	6	6	6	6	1	1	1	4	6		5	1	1	6	7
tomin	487				3	1		1	3	4	4	5	6	6	5	5	3	3	3	3	5	4	2	2	4	4	4	5	4	4	5	3	5	5	5
tomin	488				1	2		2	5	7	1	7	7	7	7	7	1	1	4	4	3	5	5	6	4	4	4	7	2	4	2	1	6	4	6
tomin	489				2	1		2	5	5	5	4	5	5	5	5	5	5	4	3	3	2	2	2	4	5	4	4	3	2	5	1	2	2	4
tomin	490				5	1		2	1	1	1	1	4	1	4	1	1	1	1	1	1	4	4	1	6	6	6	4	1	1	1	1	7	7	7
tomin	491				2	2		2	7	7	7	7	7	7	7	7	1	1	1	1	1	1	4	4	4	4	7	7	4	4	4	4	1	1	7
tomin	492				1	2		2	1	1	1	7	5	3	2	2	1	1	1	1	3	3	3	3		1	5	7	3	1	4	1	3	3	5
tomin	493				4	1		2	4	4	4	3	4	4	4	3	3	3	3	3	5	3	3	3	2	2	3	3	4	4	4	1	3	3	5
tomin	494
tomin	495				5	1		2	2	2	2	2	2	2	2	2	2	2	2	2	2	2	2	2	4	4	4	4	2	3	5	3	4	4	4
tomin	496				1	1		2	1	1	1	1	1	4	3	1	4	4	4	1	1	1	1	1	4	4	4	4	5	5	5	2	1	1	1
tomin	497				6	2		1	6	1	4	1	6	6	5	5	5	4	5	4	4	2	4	3	6	5	5	6	2	2	3	2	4	1	6
tomin	498				4	1		2	4	5	5	4	7	4	4	4	7	7	7	4	1	1	1	4	4	1	1	4	4	7	3	1	7	7	7
tomin	499								5	5	4	4	3	3	3	1	4	5	3	3	1	1	1	1	3	3	5	5	4	5	4	3	2	3	4
tomin	500				3	1		2	7	7	4	7	1	4	4	1	4	4	4	4	7	4	1	1	4	1	4	7	5	4	4	5	7	6	1
tomin	501				2	2		2	5	5	5	4	7	7	7	7	4	4	4	4	4	4	5	7	4	4	4	4	7	5	4	4	4	4	7
tomin	502				6	1		2	1	1	1	1	4	4	4	4	2	2	4	2	4	4	4	4	4	4	4	4	4	4	5	4	1	1	1
tomin	503				4	1		1	5	5	5	7	4	2	1	1	1	1	1	1	1	1	1	4	4	4	5	7	1	1	5	2	7	7	7
tomin	504				4	2		2	4	4	4	4	4	4	4	4	4	4	4	4	4	4	4		4	4	4	4	4	4	4	4	7	7	4
tomin	505				3	1		2	2	2	3	4	5	5	4	4	2	2	2	2	2	2	2	2	2	2	2	3	2	2	2	2	2	2	2
tomin	506				6	1		2	4	4	4	4	5	5	5	5	5	5	5	5	5	3	4	5	4	4	4	4	5	5	5	4	5	5	5
tomin	507				2	2		2	4	4	5	5	3	3	2	2	2	2	2	2	2	1	2	2	5	4	4	4	2	5	5	5	1	1	2
tomin	508				3	1		1	5	6	6	7	6	5	5	4	5	5	5	5	4	4	4	4	5	5	5	5	5	5	6	4	4	4	4
tomin	509				6	2		2	3	4	3	2	5	4	3	2	3	3	5	5	3	2	2	2	4	3	3	4	5	5	6	5	5	4	5
tomin	510				6	2		2	5	4	6	4	4	4	3	4	5	5	6	4	4	3	3	3	5	4	6	2	3	5	5	4	1	1	1
tomin	511				2	2		2	3	1	2	4	1	1	2	1	1	1	1	1	1	1	1	1	6	7	7	7	4	2	1	1	1	1	1
tomin	512				1	2		2	4	4	4	4	7	5	6	5	3	3	3	3	1	1	1	1	7	7	7	5	7	6	6	6	3	3	3
tomin	513				5	2		1	5	5	4	4	4	4	4	4	4	4	5	4	3	4	3	5	4	1	4	4	1	1	1	1	4	4	4
tomin	514				3	1		2	4	4	5	4	6	6	7	6	4	4	5	4	3	4	3	3	3	4	4	3	3	3	3	1	4	4	4
tomin	515				5	2		2	1	1	2	1	5	4	4	4	3	2	3	5	5	4	4	5	5	4	4	4	4	5	4	5	5	5	5
tomin	516				6	2		2	3	2	2	2	5	6	6	5	4	4	2	2	6	6	5	5	5		5	4	4	1	1		4	4	1
tomin	517				5	1		2	1	1	1	1	7	7	7	7	1	1	1	1	1	1	1	1	3		3	1	1	1	1	1	1	1	1
tomin	518				4	1		2	1	1	1	4	6	7	6	6	4	4	4	4	5	6	6	6	5	5	5	3	3	2	5	1	6	6	6
tomin	519				3	1		1	7	7	7	7	1	1	1	1	7	7	7	7	4	1	1	1	4	4	4	4	4	1	1	1	7	7	7
tomin	520				3	2		2	6	6	7	5	6	5	5	4	3	3	2	2	3	2	2	2	4	4	4	5	2	2	2	2	5	5	5
tomin	521				6	2		2	1	4	1	1	6	6	5	5	5	2	3	3	7	3	3	3	3	1	3	3	2	3	3	3	1	1	1
tomin	522				6	2		1	7	4	6	6	4	4	4	4	7	7	7	7	4	4	4	4	4	4	4	4	6	6	6	6	4	4	7
tomin	523				1	1		2	2	1	1	1	7	5	3	5	1	1	1	4	5	4	3	3	7	7	7	7	5	5	5	3	4	4	4
tomin	524				2	2		2	4	5	4	4	6	6	4	4	4	4	4	4	3	3	3	3	4	4	4	4	4	4	4	4	4	4	4
tomin	525				3	2		2	4	4	4	5	7	6	4	6	7	5	5	5	3	4	4	4	6	5	5	7	7	6	4	5	6	6	5
tomin	526				4	2		2	5	5	4	5	7	7	6	7	4	4	5	5	5	3	5	6	2	1	4	3	5	5	3	2	5	2	3
tomin	527				1	2		2	7	7	5	7	1	1	1	1	1	1	1	5	1	1	1	1	3	5	3	7	1	2	3	1	3	3	6
tomin	528				4	1		2	2	1	1	1	7	5	7	7	1	1	5	1	1	1	1	3	7	5	5	5	4	4	4	4	3	1	1
tomin	529				5	2		2	4	3		2	5		3	3	3	3	6	5		1	6	6	5	2	5	5		2	5		5	2	5
tomin	530				4	1		2	1	1	1	1	5	5	5	3	1	1	4	1	5	1	1	4	5	5	5	4	1	1	3	1	2	1	1
tomin	531				4	1		1	4	1	5	5	3	2	2	2	3	2	4	3	3	2	3	1	6	5	6	6	5	4	4	4	4	4	4
tomin	532				5	1		2	1	1	1	1	5	2	4	1	1	1	1	1	1	1	1	1	6	4	1	4	1	1	1	1	1	1	1
tomin	533				5	2		2	7	6	6	7	4	4	3	1	7	5	7	5	1	1	4	1	1	4	4	4	4	5	5	5	6	4	5
tomin	534				3	2		2	1	1	1	1	7	7	7	7	4	4	4	4	1	1	1	1	1	1	1	4	7	7	7	6	1	1	2
tomin	535				5	1		2	3	4	3	2	5	6	5	6	6	7	7	6	6	5	6	7	5	4	5	4	4	5	6	3	4	4	4
tomin	536				4	1		2	4	4	4	4	5	5	4	4	5	5	5	7	1	1	1	3	4	4	4	3	5	5	5	4	4	4	5
tomin	537				1	2		2	4	4	4	5	7	7	7	6	2	1	3	4	6	6	6	7	3	4	4	5	5	4	4	1	4	1	2
tomin	538				5	2		2	7	7	7	7	5	6	6	6	4	4	4	4	4	4	4	4	4	4	4	6	4	3	3	3	7	7	7
tomin	539				4	1		2	1	2	2	1	6	6	1	2	1	1	1	1	2	1	1	2	4	3	3	2	3	2	3	2	4	2	1
tomin	540				1	1		2	2	2	4	3	5	5	5	5	4	3	3	3	3	3	3	2	4		4	5	3	3	4	4	3	2	2
[truncated: 950 more rows]

## Sheet: explanation
Column Name	Description
role	md:physician, ns:nurse, pt1:cancer patient, tomin:general population
id_in_role	sequence number attibuted to each participant by role
survival_status	0:alive 1:dead 2:unknown
kps	karnofsky performance status
treatment_stage	0:before treatment, 1:radical treatment, 2:palliative treatment, 3:follow up, 99:other
age	1:20-20, 2:30-39, 3:40-49, 4:50-50, 5:60-69, 6:70-79, 7:80-89, 8:> 90
sex	1:male, 2:female
experience	1:< 1year, 2:1-3 years, 3:3-5 years, 4:5-10 years, 5:10-15 years, 6:15-19 years, 7:20-29 years, 8:> 30 years
faith	1:faith 2:no faith
DAI1-DAI27	Response for each item of the DAI
